# Supplementary material for: The Genome of the Chicken DT40 Bursal Lymphoma Cell Line
Source: G3 (Bethesda). 2014 Sep 15;4(11):2231–40. doi: 10.1534/g3.114.013482 (PMC4232548; doi:10.1534/g3.114.013482)
Supplement: Supporting Information [file supp_g3.114.013482_TableS2.xls]

## Sheet: Table S2 data
Table S2		Regions of loss of heterozygosity in the DT40 genome
Chromosomal regions in the DT40 genome within which all consecutive 100 kb sequence blocks conform to the following criteria:
Homozygous SNV > 50
Heterozygous SNV / Homozygous SNV < 0.1
Chromosome	Start	End	Length
1	1300000	1600000	300000
1	1700000	1800000	100000
1	4600000	4700000	100000
1	7600000	7800000	200000
1	7900000	8100000	200000
1	8400000	8600000	200000
1	9100000	9400000	300000
1	9500000	9600000	100000
1	13900000	14000000	100000
1	14900000	15200000	300000
1	16300000	16700000	400000
1	17800000	18400000	600000
1	19600000	19700000	100000
1	24300000	24400000	100000
1	27900000	28100000	200000
1	28800000	29000000	200000
1	29200000	29500000	300000
1	29600000	32500000	2900000
1	32600000	33500000	900000
1	34700000	35000000	300000
1	35400000	35500000	100000
1	38900000	39100000	200000
1	39900000	40000000	100000
1	41000000	41100000	100000
1	41200000	41300000	100000
1	41700000	42400000	700000
1	42800000	42900000	100000
1	43100000	43200000	100000
1	48000000	48100000	100000
1	48900000	49100000	200000
1	50000000	50100000	100000
1	50600000	50900000	300000
1	52000000	52900000	900000
1	53000000	54200000	1200000
1	54500000	54600000	100000
1	55200000	55400000	200000
1	56500000	56700000	200000
1	64200000	64300000	100000
1	65800000	66700000	900000
1	68600000	68700000	100000
1	70500000	70600000	100000
1	71900000	72000000	100000
1	73100000	73300000	200000
1	75700000	76400000	700000
1	78600000	79100000	500000
1	79400000	81500000	2100000
1	86500000	86600000	100000
1	87100000	87300000	200000
1	89600000	90500000	900000
1	90600000	90700000	100000
1	91500000	91700000	200000
1	93100000	93300000	200000
1	93500000	94000000	500000
1	94900000	95000000	100000
1	95500000	95800000	300000
1	96200000	97700000	1500000
1	98000000	98200000	200000
1	99300000	99500000	200000
1	106100000	108500000	2400000
1	110400000	110500000	100000
1	111900000	112000000	100000
1	115800000	115900000	100000
1	116400000	116500000	100000
1	120300000	120400000	100000
1	123100000	123300000	200000
1	123500000	124200000	700000
1	125500000	125600000	100000
1	125700000	125800000	100000
1	126600000	128400000	1800000
1	129300000	129600000	300000
1	133800000	133900000	100000
1	134000000	134200000	200000
1	140200000	140300000	100000
1	140500000	140700000	200000
1	141100000	141200000	100000
1	141300000	141500000	200000
1	144800000	144900000	100000
1	146100000	146200000	100000
1	146500000	146600000	100000
1	150100000	150500000	400000
1	151000000	151100000	100000
1	151300000	151400000	100000
1	151500000	151600000	100000
1	151700000	151800000	100000
1	153000000	153100000	100000
1	153300000	153400000	100000
1	155700000	156400000	700000
1	156500000	158100000	1600000
1	158200000	159400000	1200000
1	160100000	160200000	100000
1	160400000	161000000	600000
1	161100000	165300000	4200000
1	167600000	168400000	800000
1	168700000	169500000	800000
1	171100000	171400000	300000
1	172900000	173000000	100000
1	173700000	173800000	100000
1	174600000	175400000	800000
1	180800000	181000000	200000
1	182500000	183400000	900000
1	183500000	186200000	2700000
1	187900000	192800000	4900000
1	193400000	193500000	100000
1	193600000	193900000	300000
2	100000	300000	200000
2	400000	500000	100000
2	7000000	7100000	100000
2	7200000	7300000	100000
2	9600000	9700000	100000
2	13400000	13500000	100000
2	13900000	14100000	200000
2	14400000	14900000	500000
2	19900000	20000000	100000
2	20600000	20700000	100000
2	21100000	21400000	300000
2	21600000	21800000	200000
2	23900000	24500000	600000
2	25400000	25700000	300000
2	26500000	26600000	100000
2	26700000	26800000	100000
2	28000000	28200000	200000
2	32700000	32800000	100000
2	33300000	33400000	100000
2	36700000	36900000	200000
2	37800000	37900000	100000
2	41500000	41700000	200000
2	42100000	42200000	100000
2	45100000	45200000	100000
2	48000000	48100000	100000
2	54900000	55000000	100000
2	55400000	55500000	100000
2	55800000	55900000	100000
2	56100000	56200000	100000
2	56300000	56600000	300000
2	57700000	57800000	100000
2	60600000	60700000	100000
2	62400000	62600000	200000
2	62700000	62900000	200000
2	64300000	64500000	200000
2	65500000	65700000	200000
2	70500000	70600000	100000
2	70700000	71000000	300000
2	72700000	73000000	300000
2	74200000	74500000	300000
2	76100000	76300000	200000
2	76700000	77100000	400000
2	77600000	77700000	100000
2	78700000	78900000	200000
2	83000000	91000000	8000000
2	91100000	94100000	3000000
2	94200000	94700000	500000
2	94900000	95600000	700000
2	95700000	109300000	13600000
2	109400000	119100000	9700000
2	119200000	119600000	400000
2	119700000	123300000	3600000
2	123400000	131500000	8100000
2	131600000	132100000	500000
2	132300000	132800000	500000
2	133100000	133800000	700000
2	133900000	134500000	600000
2	134600000	135100000	500000
2	135700000	142300000	6600000
2	142400000	143000000	600000
2	143300000	143500000	200000
2	143600000	143900000	300000
2	144000000	147600000	3600000
2	147800000	148100000	300000
2	148200000	148400000	200000
2	148600000	148800000	200000
3	3400000	3600000	200000
3	8400000	8600000	200000
3	16400000	18500000	2100000
3	19600000	19700000	100000
3	20000000	20100000	100000
3	22900000	23000000	100000
3	23600000	23700000	100000
3	24500000	24600000	100000
3	24800000	24900000	100000
3	25100000	25300000	200000
3	26400000	28600000	2200000
3	28700000	29700000	1000000
3	35400000	35500000	100000
3	41800000	41900000	100000
3	43600000	43700000	100000
3	43900000	44000000	100000
3	45500000	45600000	100000
3	47500000	48000000	500000
3	48900000	49000000	100000
3	51200000	51300000	100000
3	52700000	53400000	700000
3	53900000	54700000	800000
3	54900000	59200000	4300000
3	59500000	59700000	200000
3	60200000	60500000	300000
3	60700000	60800000	100000
3	61200000	61300000	100000
3	61400000	61600000	200000
3	61800000	62300000	500000
3	62400000	62500000	100000
3	62600000	63000000	400000
3	63100000	63800000	700000
3	64000000	65800000	1800000
3	66100000	66200000	100000
3	79300000	79400000	100000
3	80500000	80600000	100000
3	81100000	81200000	100000
3	81300000	82200000	900000
3	84000000	84400000	400000
3	85200000	85400000	200000
3	87100000	87200000	100000
3	89100000	89400000	300000
3	90000000	90100000	100000
3	91400000	91500000	100000
3	95600000	98400000	2800000
3	99500000	99600000	100000
3	104200000	104400000	200000
3	104700000	105000000	300000
3	109300000	109400000	100000
3	109700000	110300000	600000
4	1200000	1300000	100000
4	7700000	7900000	200000
4	11600000	11700000	100000
4	11900000	12100000	200000
4	14600000	14700000	100000
4	20800000	20900000	100000
4	24700000	26900000	2200000
4	27000000	28000000	1000000
4	28100000	28300000	200000
4	28400000	28700000	300000
4	30100000	30200000	100000
4	40000000	43000000	3000000
4	43800000	43900000	100000
4	49200000	49300000	100000
4	51000000	53500000	2500000
4	54100000	54700000	600000
4	55000000	55500000	500000
4	56000000	56200000	200000
4	56400000	56500000	100000
4	70300000	70500000	200000
4	70700000	70800000	100000
4	71800000	72000000	200000
4	74500000	75200000	700000
4	77000000	77200000	200000
4	77300000	77600000	300000
4	82700000	82800000	100000
4	84400000	84600000	200000
4	88000000	88100000	100000
4	89900000	90000000	100000
4	90100000	90200000	100000
5	900000	1000000	100000
5	4000000	4100000	100000
5	8800000	9000000	200000
5	10100000	11000000	900000
5	17400000	17500000	100000
5	18100000	18200000	100000
5	18800000	19200000	400000
5	21600000	21700000	100000
5	25700000	25800000	100000
5	25900000	26000000	100000
5	26400000	26600000	200000
5	37800000	38000000	200000
5	38700000	38800000	100000
5	39700000	39800000	100000
5	40100000	40400000	300000
5	40800000	41000000	200000
5	41300000	41600000	300000
5	42200000	43000000	800000
5	43700000	44800000	1100000
5	44900000	46900000	2000000
5	47700000	47800000	100000
5	49600000	50400000	800000
5	57000000	57100000	100000
5	58800000	58900000	100000
6	1000000	1400000	400000
6	6400000	6600000	200000
6	8100000	8400000	300000
6	8600000	8700000	100000
6	14100000	14200000	100000
6	15200000	15400000	200000
6	16000000	16200000	200000
6	17100000	17900000	800000
6	18000000	18900000	900000
6	19000000	21500000	2500000
6	23800000	25200000	1400000
6	25400000	27300000	1900000
6	32800000	32900000	100000
6	33400000	33600000	200000
7	1800000	2100000	300000
7	5600000	5700000	100000
7	6000000	6200000	200000
7	22200000	22500000	300000
7	23500000	23800000	300000
7	24300000	24500000	200000
7	24800000	25200000	400000
7	26300000	26500000	200000
7	26600000	27100000	500000
7	28500000	28600000	100000
7	31700000	31800000	100000
8	100000	600000	500000
8	3100000	3200000	100000
8	4000000	4600000	600000
8	8300000	9500000	1200000
8	9600000	9700000	100000
8	9800000	12100000	2300000
8	12600000	13900000	1300000
8	14300000	14500000	200000
8	16400000	17000000	600000
8	18000000	19500000	1500000
8	21800000	22600000	800000
8	25300000	25500000	200000
8	25600000	25800000	200000
8	25900000	26400000	500000
9	700000	900000	200000
9	3100000	3200000	100000
9	4600000	4800000	200000
9	4900000	5000000	100000
9	5200000	5300000	100000
9	5400000	5500000	100000
9	6500000	6600000	100000
9	10300000	11600000	1300000
9	12200000	13300000	1100000
9	19400000	19500000	100000
9	20200000	20300000	100000
9	20500000	20600000	100000
10	400000	800000	400000
10	1000000	1100000	100000
10	2200000	2300000	100000
10	3800000	3900000	100000
10	7700000	8100000	400000
10	9000000	9100000	100000
10	9500000	11100000	1600000
10	11800000	12700000	900000
10	14900000	15000000	100000
10	18000000	18100000	100000
10	18800000	19800000	1000000
11	800000	900000	100000
11	1700000	2600000	900000
11	2700000	3300000	600000
11	4400000	4600000	200000
11	5600000	6300000	700000
11	6400000	6500000	100000
11	9600000	9700000	100000
11	9800000	9900000	100000
11	10800000	10900000	100000
11	13200000	13800000	600000
11	16500000	16700000	200000
11	18400000	18700000	300000
12	100000	300000	200000
12	2200000	2300000	100000
12	4300000	4500000	200000
12	4600000	4700000	100000
12	5200000	6500000	1300000
12	6700000	6900000	200000
12	9000000	9700000	700000
12	13400000	13600000	200000
12	16000000	17200000	1200000
12	18600000	18800000	200000
13	300000	700000	400000
13	1000000	1100000	100000
13	1200000	1400000	200000
13	1600000	1800000	200000
13	3100000	3500000	400000
13	4700000	5100000	400000
13	5200000	7100000	1900000
13	9800000	9900000	100000
13	12900000	15100000	2200000
13	16600000	16800000	200000
13	16900000	17100000	200000
14	5100000	5200000	100000
14	7600000	7700000	100000
14	10200000	10300000	100000
14	10400000	10500000	100000
14	11500000	11800000	300000
14	12200000	12500000	300000
14	13700000	13800000	100000
14	14700000	14800000	100000
15	5500000	6000000	500000
15	6100000	6300000	200000
15	7400000	7500000	100000
15	8700000	8800000	100000
15	11300000	11400000	100000
16	100000	200000	100000
17	2800000	3200000	400000
17	4700000	5300000	600000
17	8000000	8200000	200000
17	8800000	9300000	500000
18	6200000	6400000	200000
18	7600000	7700000	100000
19	600000	700000	100000
19	3900000	4400000	500000
19	4500000	5400000	900000
19	5600000	5700000	100000
19	6600000	6700000	100000
19	8500000	8600000	100000
20	400000	500000	100000
20	6300000	6400000	100000
20	6800000	8300000	1500000
20	8400000	13500000	5100000
21	1200000	1900000	700000
21	2800000	3000000	200000
21	3200000	3300000	100000
21	6000000	6700000	700000
22	2700000	2800000	100000
23	900000	1000000	100000
23	2400000	2500000	100000
23	5500000	5600000	100000
24	2400000	2600000	200000
24	3700000	3800000	100000
24	5500000	5700000	200000
26	0	400000	400000
26	4700000	4800000	100000
27	2200000	2400000	200000
27	3700000	3800000	100000
28	2600000	2900000	300000
28	3200000	3300000	100000
28	4300000	4500000	200000
