# Supplementary material for: The Genome of the Chicken DT40 Bursal Lymphoma Cell Line
Source: G3 (Bethesda). 2014 Sep 15;4(11):2231–40. doi: 10.1534/g3.114.013482 (PMC4232548; doi:10.1534/g3.114.013482)
Supplement: Supporting Information [file supp_g3.114.013482_TableS4.xls]

## Sheet: homozygous_mutations
Chromosome	Start_(bp)	End_(bp)	Ensembl_transcript_ID	Reference	Altered	Zygosity in Silkie/Taiwan L2	Type	Effect	Ensembl_gene_ID	HGNC_symbol	Description	COSMIC
1	588601	588603	ENSGALT00000043267	GCC	-	NULL	inframe_variant	82_82del	ENSGALG00000025883	0	Uncharacterized protein [Source:UniProtKB/TrEMBL
1	588936	588937	ENSGALT00000043267	-	CGA	HETERO	inframe_variant	G193delinsGR	ENSGALG00000025883		Uncharacterized protein [Source:UniProtKB/TrEMBL
1	883508	883508	ENSGALT00000044259	C	T	HETERO	missense_mutation	R176C	ENSGALG00000027499	0	Uncharacterized protein [Source:UniProtKB/TrEMBL;Acc:R4GHZ3]
1	902187	902187	ENSGALT00000040314	C	T	NULL	missense_mutation	R195C	ENSGALG00000023942	0	Uncharacterized protein [Source:UniProtKB/TrEMBL;Acc:E1C3H5]
1	1253535	1253535	ENSGALT00000013765	T	C	NULL	missense_mutation	F313S	ENSGALG00000008449	0	Uncharacterized protein [Source:UniProtKB/TrEMBL;Acc:F1P3M4]
1	13128873	13128873	ENSGALT00000013344	T	C	NULL	missense_mutation	F8S	ENSGALG00000008193	RELN	reelin [Source:HGNC Symbol;Acc:9957]
1	14621572	14621584	ENSGALT00000043578	GCCCTTCCCTTCC	-	NULL	frameshift_variant	R30fs	ENSGALG00000027723	CBLL1	Gallus gallus Cbl proto-oncogene, E3 ubiquitin protein ligase-like 1 (CBLL1), mRNA. [Source:RefSeq mRNA
1	29935365	29935366	ENSGALT00000015593	-	TGAATG	NULL	inframe_variant	H100delinsHSH	ENSGALG00000009572	ADAMTS20	ADAM metallopeptidase with thrombospondin type 1 motif, 20 [Source:HGNC Symbol
1	29935403	29935403	ENSGALT00000015593	C	T	NULL	missense_mutation	S87F	ENSGALG00000009572	ADAMTS20	ADAM metallopeptidase with thrombospondin type 1 motif, 20 [Source:HGNC Symbol;Acc:17178]
1	30502872	30502873	ENSGALT00000038779	-	CGGCC	NULL	frameshift_variant	R43fs	ENSGALG00000009604	DBX2	homeobox protein DBX2 [Source:RefSeq peptide
1	30816140	30816140	ENSGALT00000045186	C	T	HETERO	missense_mutation	R619C	ENSGALG00000028849	SCAF11	SR-related CTD-associated factor 11 [Source:HGNC Symbol;Acc:10784]
1	30932182	30932183	ENSGALT00000013844	-	AG	NULL	frameshift_variant	N466fs	ENSGALG00000008497	SLC38A2	Gallus gallus solute carrier family 38, member 2 (SLC38A2), mRNA. [Source:RefSeq mRNA
1	34388500	34388500	ENSGALT00000016069	C	T	NULL	missense_mutation	R950C	ENSGALG00000009885	HELB	helicase (DNA) B [Source:HGNC Symbol;Acc:17196]
1	36352907	36352907	ENSGALT00000045939	T	G	NULL	missense_mutation	C95G	ENSGALG00000027799	TMEM19	transmembrane protein 19 [Source:HGNC Symbol;Acc:25605]
1	39755064	39755069	ENSGALT00000017091	GTAGTT	-	HETERO	inframe_variant	1603_1604del	ENSGALG00000010342	OTOGL	otogelin-like [Source:HGNC Symbol
1	47546554	47546554	ENSGALT00000019028	C	T	HETERO	missense_mutation	R1747C	ENSGALG00000011643	UTP20	UTP20, small subunit (SSU) processome component, homolog (yeast) [Source:HGNC Symbol;Acc:17897]
1	47997195	47997195	ENSGALT00000044419	A	-	NULL	frameshift_variant	S435fs	ENSGALG00000027249	0	Uncharacterized protein [Source:UniProtKB/TrEMBL
1	47998045	47998046	ENSGALT00000044419	-	T	NULL	frameshift_variant	G151fs	ENSGALG00000027249	0	Uncharacterized protein [Source:UniProtKB/TrEMBL
1	49031411	49031411	ENSGALT00000030617	T	C	NULL	missense_mutation	C67R	ENSGALG00000019325	0	Uncharacterized protein [Source:UniProtKB/TrEMBL;Acc:E1BZ47]
1	51106204	51106205	ENSGALT00000020342	-	G	NULL	frameshift_variant	D142fs	ENSGALG00000012442	MFNG	MFNG O-fucosylpeptide 3-beta-N-acetylglucosaminyltransferase [Source:HGNC Symbol
1	53411481	53411482	ENSGALT00000020623	-	GAAT	NULL	frameshift_variant	L3fs	ENSGALG00000012635	BTBD11	BTB (POZ) domain containing 11 [Source:HGNC Symbol
1	53593905	53593905	ENSGALT00000020628	G	T	NULL	missense_mutation	W33C	ENSGALG00000012639	MTERFD3	MTERF domain containing 3 [Source:HGNC Symbol;Acc:30779]
1	53748410	53748411	ENSGALT00000020640	TT	-	NULL	frameshift_variant	K6fs	ENSGALG00000012647	RFX4	regulatory factor X, 4 (influences HLA class II expression) [Source:HGNC Symbol
1	53845469	53845469	ENSGALT00000037684	C	T	NULL	nonsense_mutation	W488X	ENSGALG00000012658	0	T-complex protein 11-like protein 2 [Source:RefSeq peptide
1	55884528	55884530	ENSGALT00000020864	CGG	-	NULL	inframe_variant	158_159del	ENSGALG00000012788	PARP12	poly (ADP-ribose) polymerase family, member 12 [Source:HGNC Symbol
1	58288414	58288414	ENSGALT00000043492	T	-	NULL	frameshift_variant	G140fs	ENSGALG00000028359	0	Uncharacterized protein [Source:UniProtKB/TrEMBL
1	61122485	61122488	ENSGALT00000021244	CTTA	-	NULL	frameshift_variant	V303fs	ENSGALG00000013008	CHUNK-1	Gallus gallus CHUNK-1 protein (CHUNK-1), mRNA. [Source:RefSeq mRNA
1	65471484	65471484	ENSGALT00000021517	A	G	HETERO	missense_mutation	Y493C	ENSGALG00000013174	RECQL	Gallus gallus RecQ protein-like (DNA helicase Q1-like) (RECQL), mRNA. [Source:RefSeq mRNA;Acc:NM_204393]
1	65472759	65472759	ENSGALT00000021517	C	T	HETERO	missense_mutation	R460C	ENSGALG00000013174	RECQL	Gallus gallus RecQ protein-like (DNA helicase Q1-like) (RECQL), mRNA. [Source:RefSeq mRNA;Acc:NM_204393]
1	66509647	66509648	ENSGALT00000044991	GT	-	NULL	frameshift_variant	A300fs	ENSGALG00000029075	0	Uncharacterized protein [Source:UniProtKB/TrEMBL
1	66735724	66735729	ENSGALT00000037400	GGGGGG	-	NULL	inframe_variant	32_34del	ENSGALG00000026487	0	Uncharacterized protein [Source:UniProtKB/TrEMBL
1	68670759	68670760	ENSGALT00000043773	-	CGTCGCCGTCGC	NULL	inframe_variant	P4delinsRDGDA	ENSGALG00000014165	MCAT	malonyl CoA:ACP acyltransferase (mitochondrial) [Source:HGNC Symbol
1	76885664	76885666	ENSGALT00000023646	CGC	-	NULL	inframe_variant	48_49del	ENSGALG00000014674	CLSTN3	calsyntenin 3 [Source:HGNC Symbol
1	77648385	77648385	ENSGALT00000016632	C	G	NULL	nonsense_mutation	Y190X	ENSGALG00000027291	0	Uncharacterized protein [Source:UniProtKB/TrEMBL
1	78882410	78882410	ENSGALT00000024072	C	T	NULL	missense_mutation	R525C	ENSGALG00000014924	POLQ	polymerase (DNA directed), theta [Source:HGNC Symbol;Acc:9186]
1	78892961	78892963	ENSGALT00000024072	CGA	-	NULL	inframe_variant	1492_1493del	ENSGALG00000014924	POLQ	polymerase (DNA directed), theta [Source:HGNC Symbol
1	83527825	83527826	ENSGALT00000046088	-	GATGCGCGG	NULL	inframe_variant	A206delinsAAHP	ENSGALG00000028527	0	Uncharacterized protein [Source:UniProtKB/TrEMBL
1	83527981	83527982	ENSGALT00000046088	-	TGGGGTGGGG	NULL	frameshift_variant	A154fs	ENSGALG00000028527	0	Uncharacterized protein [Source:UniProtKB/TrEMBL
1	88023921	88023921	ENSGALT00000024826	G	A	NULL	missense_mutation	C266Y	ENSGALG00000019221	0	Uncharacterized protein [Source:UniProtKB/TrEMBL;Acc:F1NKH4]
1	106345950	106345950	ENSGALT00000030355	C	T	NULL	missense_mutation	R427C	ENSGALG00000016047	HLCS	holocarboxylase synthetase (biotin-(proprionyl-CoA-carboxylase (ATP-hydrolysing)) ligase) [Source:HGNC Symbol;Acc:4976]
1	107470042	107470050	ENSGALT00000025986	AAGTCATAT	-	NULL	inframe_variant	17_19del	ENSGALG00000016132	IGSF5	immunoglobulin superfamily, member 5 [Source:HGNC Symbol
1	107470062	107470062	ENSGALT00000036727	C	T	HETERO	nonsense_mutation	R2X	ENSGALG00000016132	IGSF5	immunoglobulin superfamily, member 5 [Source:HGNC Symbol
1	112735861	112735862	ENSGALT00000026231	-	A	NULL	frameshift_variant	K332fs	ENSGALG00000016268	CXorf22	chromosome X open reading frame 22 [Source:HGNC Symbol
1	116329509	116329509	ENSGALT00000026739	T	C	HETERO	missense_mutation	C272R	ENSGALG00000016290	0	Uncharacterized protein [Source:UniProtKB/TrEMBL;Acc:F1NHP3]
1	127690059	127690059	ENSGALT00000026856	T	C	NULL	missense_mutation	F693S	ENSGALG00000016635	MXRA5	matrix-remodelling associated 5 [Source:HGNC Symbol;Acc:7539]
1	129093783	129093785	ENSGALT00000026949	CTT	-	NULL	inframe_variant	28_28del	ENSGALG00000016698	SHOX	Gallus gallus short stature homeobox (SHOX), mRNA. [Source:RefSeq mRNA
1	133354866	133354867	ENSGALT00000027110	-	GGC	NULL	inframe_variant	G6delinsGG	ENSGALG00000016791	SLC9A2	solute carrier family 9, subfamily A (NHE2, cation proton antiporter 2), member 2 [Source:HGNC Symbol
1	134308207	134308216	ENSGALT00000030230	GCCCCCCCCC	-	HETERO	frameshift_variant	V35fs	ENSGALG00000019135		Uncharacterized protein [Source:UniProtKB/TrEMBL
1	136614916	136614916	ENSGALT00000027155	T	-	NULL	frameshift_variant	E17fs	ENSGALG00000016821	TMEM255B	transmembrane protein 255B [Source:HGNC Symbol
1	137995124	137995124	ENSGALT00000027194	G	-	NULL	frameshift_variant	S213fs	ENSGALG00000016839	IRS2	insulin receptor substrate 2 [Source:HGNC Symbol
1	144402481	144402481	ENSGALT00000027289	T	-	NULL	frameshift_variant	Q11fs	ENSGALG00000016887	0	Uncharacterized protein [Source:UniProtKB/TrEMBL
1	154275710	154275711	ENSGALT00000027361	-	GCC	NULL	inframe_variant	P24delinsPP	ENSGALG00000016925	TBC1D4	TBC1 domain family, member 4 [Source:HGNC Symbol
1	169238734	169238734	ENSGALT00000027483	C	T	HETERO	nonsense_mutation	R251X	ENSGALG00000017015	RNASEH2B	Gallus gallus ribonuclease H2, subunit B (RNASEH2B), mRNA. [Source:RefSeq mRNA
1	173766780	173766780	ENSGALT00000027574	T	C	HETERO	missense_mutation	F450S	ENSGALG00000017071	N4BP2L2	Gallus gallus NEDD4 binding protein 2-like 2 (N4BP2L2), mRNA. [Source:RefSeq mRNA;Acc:NM_001012828]
1	175268205	175268205	ENSGALT00000027609	C	T	NULL	missense_mutation	S3F	ENSGALG00000017092	PAN3	PAN3 poly(A) specific ribonuclease subunit homolog (S. cerevisiae) [Source:HGNC Symbol;Acc:29991]
1	175315740	175315758	ENSGALT00000043833	GAGAGCGGCCCCGTGCCGG	-	NULL	frameshift_variant	A50fs	ENSGALG00000027764	CDX2	caudal type homeobox 2 [Source:HGNC Symbol	YES
1	176296148	176296148	ENSGALT00000043654	T	G	NULL	missense_mutation	C23G	ENSGALG00000026714	SHISA2	Gallus gallus shisa homolog 2 (Xenopus laevis) (SHISA2), mRNA. [Source:RefSeq mRNA;Acc:NM_204501]
1	177853591	177853591	ENSGALT00000036444	G	A	HETERO	nonsense_mutation	W302X	ENSGALG00000017128	SKA3	spindle and kinetochore associated complex subunit 3 [Source:HGNC Symbol
1	184160403	184160406	ENSGALT00000042699	GGGA	-	NULL	frameshift_variant	I292fs	ENSGALG00000027328	0	0
1	184160425	184160425	ENSGALT00000042699	T	-	NULL	frameshift_variant	H286fs	ENSGALG00000027328	0	0
1	184160568	184160569	ENSGALT00000042699	-	A	NULL	frameshift_variant	P238fs	ENSGALG00000027328	0	0
1	184175111	184175115	ENSGALT00000030068	AGAAG	-	NULL	frameshift_variant	E177fs	ENSGALG00000013489	CCDC82	coiled-coil domain containing 82 [Source:HGNC Symbol
1	184896907	184896907	ENSGALT00000027819	C	T	NULL	missense_mutation	S615F	ENSGALG00000017211	MRE11A	Gallus gallus MRE11 meiotic recombination 11 homolog A (S. cerevisiae) (MRE11A), mRNA. [Source:RefSeq mRNA;Acc:NM_204778]
1	185061458	185061458	ENSGALT00000027834	A	T	HETERO	missense_mutation	D77V	ENSGALG00000017220	TAF1D	TATA box binding protein (TBP)-associated factor, RNA polymerase I, D, 41kDa [Source:HGNC Symbol;Acc:28759]
1	192931776	192931778	ENSGALT00000001229	TCC	-	NULL	inframe_variant	97_98del	ENSGALG00000000838	PRKRIR	protein-kinase, interferon-inducible double stranded RNA dependent inhibitor, repressor of (P58 repressor) [Source:HGNC Symbol
1	193344043	193344043	ENSGALT00000036387	C	-	NULL	frameshift_variant	P112fs	ENSGALG00000022707	0	Uncharacterized protein [Source:UniProtKB/TrEMBL
1	193541983	193541984	ENSGALT00000045249	-	GGTCGGGTCGGGTCGAGCCG	NULL	frameshift_variant	S6fs	ENSGALG00000028679	RRP8	ribosomal RNA processing 8, methyltransferase, homolog (yeast) [Source:HGNC Symbol
1	193679835	193679836	ENSGALT00000044041	-	CA	NULL	frameshift_variant	V245fs	ENSGALG00000026571	0	Uncharacterized protein [Source:UniProtKB/TrEMBL
1	193701326	193701326	ENSGALT00000043668	C	T	NULL	missense_mutation	R239C	ENSGALG00000026478	0	Uncharacterized protein [Source:UniProtKB/TrEMBL;Acc:R4GH85]
1	193790513	193790513	ENSGALT00000043582	C	T	HETERO	missense_mutation	S409F	ENSGALG00000027982	0	Transporter [Source:UniProtKB/TrEMBL;Acc:R4GGN2]
1	193800801	193800802	ENSGALT00000028035	-	AGC	NULL	inframe_variant	L407delinsAL	ENSGALG00000017351	STIM1	stromal interaction molecule 1 [Source:HGNC Symbol
1	193803160	193803160	ENSGALT00000028035	T	A	HETERO	nonsense_mutation	K394X	ENSGALG00000017351	STIM1	stromal interaction molecule 1 [Source:HGNC Symbol
1	195130281	195130281	ENSGALT00000036350	A	-	NULL	frameshift_variant	L162fs	ENSGALG00000022693	TPBGL	trophoblast glycoprotein-like [Source:HGNC Symbol
1	195130348	195130349	ENSGALT00000036350	-	C	NULL	frameshift_variant	141fs	ENSGALG00000022693	TPBGL	trophoblast glycoprotein-like [Source:HGNC Symbol
1	195130589	195130590	ENSGALT00000036350	-	CT	NULL	frameshift_variant	R61fs	ENSGALG00000022693	TPBGL	trophoblast glycoprotein-like [Source:HGNC Symbol
2	336710	336710	ENSGALT00000045642	G	-	NULL	frameshift_variant	G770fs	ENSGALG00000027043	KCNH2	potassium voltage-gated channel, subfamily H (eag-related), member 2 [Source:HGNC Symbol
2	336744	336744	ENSGALT00000045642	T	-	NULL	frameshift_variant	W782fs	ENSGALG00000027043	KCNH2	potassium voltage-gated channel, subfamily H (eag-related), member 2 [Source:HGNC Symbol
2	338389	338389	ENSGALT00000044033	G	-	NULL	frameshift_variant	R576fs	ENSGALG00000028939	AOC1	amine oxidase, copper containing 1 [Source:HGNC Symbol
2	350434	350438	ENSGALT00000029406	TCCCG	-	NULL	frameshift_variant	P6fs	ENSGALG00000018597	0	Uncharacterized protein [Source:UniProtKB/TrEMBL
2	430872	430873	ENSGALT00000007871	GC	-	NULL	frameshift_variant	G3476fs	ENSGALG00000004919	0	Uncharacterized protein [Source:UniProtKB/TrEMBL
2	558303	558303	ENSGALT00000043457	A	-	NULL	frameshift_variant	L249fs	ENSGALG00000026155	0	Uncharacterized protein [Source:UniProtKB/TrEMBL
2	2343778	2343787	ENSGALT00000008560	AGGCCACAGC	-	HETERO	frameshift_variant	A5fs	ENSGALG00000005336	GUK1	guanylate kinase 1 [Source:HGNC Symbol
2	3841568	3841569	ENSGALT00000008818	-	A	NULL	frameshift_variant	I32fs	ENSGALG00000005492	NBEAL2	neurobeachin-like 2 [Source:HGNC Symbol
2	4477507	4477515	ENSGALT00000042703	GAGGAGGAG	-	NULL	inframe_variant	32_34del	ENSGALG00000005710	CTDSPL	Gallus gallus CTD (carboxy-terminal domain, RNA polymerase II, polypeptide A) small phosphatase-like (CTDSPL), mRNA. [Source:RefSeq mRNA
2	4773381	4773382	ENSGALT00000043237	-	A	NULL	frameshift_variant	K48fs	ENSGALG00000025750	0	Uncharacterized protein [Source:UniProtKB/TrEMBL
2	4773914	4773915	ENSGALT00000043237	-	GGAGGA	NULL	inframe_variant	E226delinsEEE	ENSGALG00000025750	0	Uncharacterized protein [Source:UniProtKB/TrEMBL
2	4810377	4810377	ENSGALT00000009565	C	T	NULL	nonsense_mutation	R368X	ENSGALG00000005947	MYD88	Gallus gallus myeloid differentiation primary response gene (88) (MYD88), mRNA. [Source:RefSeq mRNA	YES
2	5304227	5304227	ENSGALT00000042757	T	G	NULL	missense_mutation	Y153D	ENSGALG00000027702	SCN11A	sodium channel, voltage-gated, type XI, alpha subunit [Source:HGNC Symbol;Acc:10583]
2	8514746	8514754	ENSGALT00000010388	CGCCGCCGC	-	NULL	inframe_variant	95_98del	ENSGALG00000006437	NOM1	nucleolar protein with MIF4G domain 1 [Source:HGNC Symbol
2	14649481	14649481	ENSGALT00000011863	G	T	NULL	missense_mutation	G440C	ENSGALG00000007331	SVIL	supervillin [Source:HGNC Symbol;Acc:11480]
2	15947103	15947103	ENSGALT00000014180	G	C	NULL	missense_mutation	W204C	ENSGALG00000007547	ABI1	abl-interactor 1 [Source:HGNC Symbol;Acc:11320]	YES
2	21601381	21601382	ENSGALT00000014705	-	C	NULL	frameshift_variant	P24fs	ENSGALG00000009035	GTPBP10	GTP-binding protein 10 (putative) [Source:HGNC Symbol
2	21632038	21632038	ENSGALT00000014723	G	T	NULL	missense_mutation	W5C	ENSGALG00000009044	0	Uncharacterized protein [Source:UniProtKB/TrEMBL;Acc:E1BSA4]
2	29700508	29700508	ENSGALT00000045366	A	-	NULL	frameshift_variant	L200fs	ENSGALG00000026059	TWIST1	twist family bHLH transcription factor 1 [Source:HGNC Symbol
2	30228113	30228121	ENSGALT00000017732	CTGCAAATG	-	NULL	inframe_variant	917_920del	ENSGALG00000010901	0	Uncharacterized protein [Source:UniProtKB/TrEMBL
2	43645061	43645062	ENSGALT00000031134	-	TGA	NULL	inframe_variant	E11delinsDE	ENSGALG00000011882	CDCP1	CUB domain containing protein 1 [Source:HGNC Symbol
2	46735912	46735914	ENSGALT00000019716	CCC	-	NULL	inframe_variant	GGG	ENSGALG00000012069	EPDR1	ependymin related 1 [Source:HGNC Symbol
2	50571074	50571076	ENSGALT00000037441	CCG	-	NULL	inframe_variant	63_64del	ENSGALG00000023024	MPLKIP	M-phase specific PLK1 interacting protein [Source:HGNC Symbol
2	56548805	56548805	ENSGALT00000020647	A	T	NULL	missense_mutation	D462V	ENSGALG00000012653	CTDP1	CTD (carboxy-terminal domain, RNA polymerase II, polypeptide A) phosphatase, subunit 1 [Source:HGNC Symbol;Acc:2498]
2	60603957	60603957	ENSGALT00000031072	C	T	NULL	missense_mutation	R120C	ENSGALG00000012695	NOL7	nucleolar protein 7, 27kDa [Source:HGNC Symbol;Acc:21040]
2	66050348	66050357	ENSGALT00000020904	TGGGCGGGAG	-	NULL	frameshift_variant	R32fs	ENSGALG00000012813	PRPF4B	pre-mRNA processing factor 4B [Source:HGNC Symbol
2	66413326	66413327	ENSGALT00000037211	-	CTG	HETERO	inframe_variant	D507delinsAD	ENSGALG00000012827	RIPK1	Gallus gallus receptor (TNFRSF)-interacting serine-threonine kinase 1 (RIPK1), mRNA. [Source:RefSeq mRNA
2	66413326	66413327	ENSGALT00000020921	-	CTG	HETERO	inframe_variant	D507delinsAD	ENSGALG00000012827	RIPK1	Gallus gallus receptor (TNFRSF)-interacting serine-threonine kinase 1 (RIPK1), mRNA. [Source:RefSeq mRNA
2	72362131	72362131	ENSGALT00000021084	G	A	HETERO	missense_mutation	C43Y	ENSGALG00000012928	0	Uncharacterized protein [Source:UniProtKB/TrEMBL;Acc:F1NQC0]
2	75714777	75714777	ENSGALT00000037128	G	T	HETERO	missense_mutation	G383W	ENSGALG00000022938	ZNF622	Gallus gallus zinc finger protein 622 (ZNF622), mRNA. [Source:RefSeq mRNA;Acc:NM_204130]
2	76258111	76258111	ENSGALT00000021151	T	C	NULL	missense_mutation	C144R	ENSGALG00000019543	FAM105B	family with sequence similarity 105, member B [Source:HGNC Symbol;Acc:25118]
2	80025366	80025367	ENSGALT00000021357	TT	-	HETERO	frameshift_variant	F993fs	ENSGALG00000013079		Uncharacterized protein [Source:UniProtKB/TrEMBL
2	84293928	84293933	ENSGALT00000021448	TAGGAA	-	NULL	inframe_variant	89_91del	ENSGALG00000013138	TMEM245	transmembrane protein 245 [Source:HGNC Symbol
2	89185353	89185353	ENSGALT00000030979	C	T	NULL	missense_mutation	R861C	ENSGALG00000013441	INVS	Gallus gallus inversin (INVS), mRNA. [Source:RefSeq mRNA;Acc:NM_204551]
2	89705823	89705824	ENSGALT00000022094	-	G	NULL	frameshift_variant	A1fs	ENSGALG00000013573	ALG2	ALG2, alpha-1,3/1,6-mannosyltransferase [Source:HGNC Symbol
2	89705842	89705842	ENSGALT00000022094	G	A	NULL	missense_mutation	C7Y	ENSGALG00000013573	ALG2	ALG2, alpha-1,3/1,6-mannosyltransferase [Source:HGNC Symbol;Acc:23159]
2	96831131	96831131	ENSGALT00000022508	C	T	HETERO	missense_mutation	R1918C	ENSGALG00000013880	CEP192	centrosomal protein 192kDa [Source:HGNC Symbol;Acc:25515]
2	96847972	96847972	ENSGALT00000022508	G	T	HETERO	missense_mutation	C848F	ENSGALG00000013880	CEP192	centrosomal protein 192kDa [Source:HGNC Symbol;Acc:25515]
2	101499095	101499095	ENSGALT00000023977	A	C	NULL	missense_mutation	V46A	ENSGALG00000014858	ADCYAP1	adenylate cyclase activating polypeptide 1 (pituitary) [Source:HGNC Symbol;Acc:241]
2	101499096	101499096	ENSGALT00000023977	C	A	NULL	missense_mutation	V46A	ENSGALG00000014858	ADCYAP1	adenylate cyclase activating polypeptide 1 (pituitary) [Source:HGNC Symbol;Acc:241]
2	102694825	102694826	ENSGALT00000024206	-	GAGGAGGAGGAG	NULL	inframe_variant	D25delinsGGGGD	ENSGALG00000015011	C18orf8	chromosome 18 open reading frame 8 [Source:HGNC Symbol
2	105760589	105760603	ENSGALT00000036805	AGCTGGTGGTGGTGG	-	HETERO	inframe_variant	492_497del	ENSGALG00000017398		Uncharacterized protein [Source:UniProtKB/TrEMBL
2	105760710	105760710	ENSGALT00000036805	G	T	NULL	missense_mutation	D533Y	ENSGALG00000017398	0	Uncharacterized protein [Source:UniProtKB/TrEMBL;Acc:F1NTQ4]
2	105760726	105760726	ENSGALT00000036805	C	T	NULL	missense_mutation	S538F	ENSGALG00000017398	0	Uncharacterized protein [Source:UniProtKB/TrEMBL;Acc:F1NTQ4]
2	105787281	105787281	ENSGALT00000024433	T	G	NULL	missense_mutation	Y101D	ENSGALG00000015142	DSG2	desmoglein 2 [Source:HGNC Symbol;Acc:3049]
2	106062466	106062466	ENSGALT00000024481	C	T	NULL	missense_mutation	S118F	ENSGALG00000015169	MEP1B	meprin A, beta [Source:HGNC Symbol;Acc:7020]
2	106959826	106959826	ENSGALT00000024524	C	T	NULL	nonsense_mutation	R23X	ENSGALG00000015199	0	Uncharacterized protein [Source:UniProtKB/TrEMBL
2	107639578	107639578	ENSGALT00000021060	A	G	NULL	missense_mutation	H2823C	ENSGALG00000012914	PRKDC	Gallus gallus protein kinase, DNA-activated, catalytic polypeptide (PRKDC), mRNA. [Source:RefSeq mRNA;Acc:NM_204658]
2	107639579	107639579	ENSGALT00000021060	A	G	NULL	missense_mutation	H2823C	ENSGALG00000012914	PRKDC	Gallus gallus protein kinase, DNA-activated, catalytic polypeptide (PRKDC), mRNA. [Source:RefSeq mRNA;Acc:NM_204658]
2	122532945	122532945	ENSGALT00000030849	T	-	NULL	frameshift_variant	K18fs	ENSGALG00000019455	0	Uncharacterized protein [Source:UniProtKB/TrEMBL
2	128163405	128163407	ENSGALT00000000485	AAC	-	NULL	inframe_variant	315_316del	ENSGALG00000016032	FBXO43	F-box protein 43 [Source:HGNC Symbol
2	129176722	129176722	ENSGALT00000025890	T	A	NULL	missense_mutation	V538D	ENSGALG00000016069	FZD6	Gallus gallus frizzled family receptor 6 (FZD6), mRNA. [Source:RefSeq mRNA;Acc:NM_001271931]
2	138874021	138874028	ENSGALT00000042949	CCCCCGCC	-	NULL	frameshift_variant	P326fs	ENSGALG00000026769	0	Uncharacterized protein [Source:UniProtKB/TrEMBL
2	145881174	145881174	ENSGALT00000043108	C	-	NULL	frameshift_variant	P196fs	ENSGALG00000027029	0	Uncharacterized protein [Source:UniProtKB/TrEMBL
2	145881213	145881213	ENSGALT00000043108	T	C	NULL	missense_mutation	F209S	ENSGALG00000027029	0	Uncharacterized protein [Source:UniProtKB/TrEMBL;Acc:R4GLS7]
3	3104387	3104387	ENSGALT00000013435	C	T	NULL	missense_mutation	S1010F	ENSGALG00000008254	ANAPC1	anaphase promoting complex subunit 1 [Source:HGNC Symbol;Acc:19988]
3	4507720	4507721	ENSGALT00000039814	CG	-	NULL	frameshift_variant	A29fs	ENSGALG00000023773	0	Uncharacterized protein [Source:UniProtKB/TrEMBL
3	13142946	13142948	ENSGALT00000039270	CAG	-	NULL	inframe_variant	8_8del	ENSGALG00000023601	0	Uncharacterized protein [Source:UniProtKB/TrEMBL
3	18177438	18177438	ENSGALT00000015639	T	C	NULL	missense_mutation	C315R	ENSGALG00000009598	EPRS	Gallus gallus glutamyl-prolyl-tRNA synthetase (EPRS), mRNA. [Source:RefSeq mRNA;Acc:NM_001006398]
3	18177438	18177438	ENSGALT00000043406	T	C	NULL	missense_mutation	C315R	ENSGALG00000009598	EPRS	Gallus gallus glutamyl-prolyl-tRNA synthetase (EPRS), mRNA. [Source:RefSeq mRNA;Acc:NM_001006398]
3	22667721	22667722	ENSGALT00000028081	-	GCCGCC	NULL	inframe_variant	P37delinsPPP	ENSGALG00000017393	PKDCC	protein kinase domain containing, cytoplasmic [Source:HGNC Symbol
3	22670195	22670196	ENSGALT00000028081	-	AGCCG	NULL	frameshift_variant	P179fs	ENSGALG00000017393	PKDCC	protein kinase domain containing, cytoplasmic [Source:HGNC Symbol
3	22670220	22670234	ENSGALT00000028081	GCGGGTGGGTCCGCT	-	NULL	inframe_variant	188_192del	ENSGALG00000017393	PKDCC	protein kinase domain containing, cytoplasmic [Source:HGNC Symbol
3	24850505	24850505	ENSGALT00000016222	C	T	HETERO	missense_mutation	R272C	ENSGALG00000009981	PREPL	Gallus gallus prolyl endopeptidase-like (PREPL), mRNA. [Source:RefSeq mRNA;Acc:NM_001031053]
3	24850505	24850505	ENSGALT00000044298	C	T	HETERO	missense_mutation	R272C	ENSGALG00000009981	PREPL	Gallus gallus prolyl endopeptidase-like (PREPL), mRNA. [Source:RefSeq mRNA;Acc:NM_001031053]
3	27156070	27156070	ENSGALT00000038269	A	T	NULL	nonsense_mutation	L68X	ENSGALG00000010047	SLC4A1AP	solute carrier family 4 (anion exchanger), member 1, adaptor protein [Source:HGNC Symbol
3	27156167	27156172	ENSGALT00000038269	CGGGGC	-	NULL	inframe_variant	34_36del	ENSGALG00000010047	SLC4A1AP	solute carrier family 4 (anion exchanger), member 1, adaptor protein [Source:HGNC Symbol
3	29669773	29669773	ENSGALT00000038145	C	T	NULL	missense_mutation	R24C	ENSGALG00000023241	0	Uncharacterized protein [Source:UniProtKB/TrEMBL;Acc:E1C4S5]
3	30667167	30667169	ENSGALT00000017012	GCT	-	HETERO	inframe_variant	61_62del	ENSGALG00000010448	LTBP3	latent transforming growth factor beta binding protein 3 [Source:HGNC Symbol
3	30667167	30667169	ENSGALT00000042659	GCT	-	HETERO	inframe_variant	200_201del	ENSGALG00000028412	0	Uncharacterized protein [Source:UniProtKB/TrEMBL
3	30667587	30667588	ENSGALT00000042659	-	AG	NULL	frameshift_variant	G330fs	ENSGALG00000028412	0	Uncharacterized protein [Source:UniProtKB/TrEMBL
3	34097824	34097824	ENSGALT00000035394	A	G	HETERO	missense_mutation	Y110C	ENSGALG00000010691	C1orf101	chromosome 1 open reading frame 101 [Source:HGNC Symbol;Acc:28491]
3	37526040	37526041	ENSGALT00000023153	-	GCG	NULL	inframe_variant	A36delinsAA	ENSGALG00000014328	RBM34	RNA binding motif protein 34 [Source:HGNC Symbol
3	38475308	38475319	ENSGALT00000042731	CTCCGCCTCTCC	-	NULL	inframe_variant	232_236del	ENSGALG00000028692	0	Uncharacterized protein [Source:UniProtKB/TrEMBL
3	40156762	40156762	ENSGALT00000018228	A	T	NULL	missense_mutation	D624V	ENSGALG00000011180	FAM120B	family with sequence similarity 120B [Source:HGNC Symbol;Acc:21109]
3	40449511	40449511	ENSGALT00000018239	T	G	HETERO	missense_mutation	F492C	ENSGALG00000011186	ERMARD	ER membrane-associated RNA degradation [Source:HGNC Symbol;Acc:21056]
3	42744959	42744959	ENSGALT00000045188	T	-	NULL	frameshift_variant	K158fs	ENSGALG00000025714	0	Uncharacterized protein [Source:UniProtKB/TrEMBL
3	42752650	42752651	ENSGALT00000045188	-	TT	HETERO	frameshift_variant	K10fs	ENSGALG00000025714		Uncharacterized protein [Source:UniProtKB/TrEMBL
3	44660219	44660219	ENSGALT00000044267	T	A	NULL	missense_mutation	V279D	ENSGALG00000028886	0	Uncharacterized protein [Source:UniProtKB/TrEMBL;Acc:R4GMH5]
3	47607444	47607449	ENSGALT00000020231	CGGCGG	-	NULL	inframe_variant	13_15del	ENSGALG00000012390	PPP1R14C	protein phosphatase 1, regulatory (inhibitor) subunit 14C [Source:HGNC Symbol
3	54102700	54102701	ENSGALT00000031776	-	AGA	HETERO	inframe_variant	D330delinsED	ENSGALG00000013865	IFNGR1	Gallus gallus interferon gamma receptor 1 (IFNGR1), mRNA. [Source:RefSeq mRNA
3	62924647	62924647	ENSGALT00000037359	T	C	NULL	missense_mutation	F448S	ENSGALG00000014913	ROS1	Gallus gallus c-ros oncogene 1 , receptor tyrosine kinase (ROS1), mRNA. [Source:RefSeq mRNA;Acc:NM_205257]	YES
3	62926144	62926144	ENSGALT00000037359	T	C	NULL	missense_mutation	F620S	ENSGALG00000014913	ROS1	Gallus gallus c-ros oncogene 1 , receptor tyrosine kinase (ROS1), mRNA. [Source:RefSeq mRNA;Acc:NM_205257]	YES
3	76901002	76901003	ENSGALT00000025536	-	CAA	HETERO	inframe_variant	K464delinsKQ	ENSGALG00000015836	KIAA1009	KIAA1009 [Source:HGNC Symbol
3	76904782	76904782	ENSGALT00000025536	T	C	HETERO	missense_mutation	C680P	ENSGALG00000015836	KIAA1009	KIAA1009 [Source:HGNC Symbol;Acc:21107]
3	76904783	76904783	ENSGALT00000025536	G	C	HETERO	missense_mutation	C680P	ENSGALG00000015836	KIAA1009	KIAA1009 [Source:HGNC Symbol;Acc:21107]
3	82109855	82109855	ENSGALT00000025731	T	G	HETERO	missense_mutation	F627C	ENSGALG00000015969	FAM135A	family with sequence similarity 135, member A [Source:HGNC Symbol;Acc:21084]
3	87542780	87542780	ENSGALT00000031636	C	T	HETERO	missense_mutation	R34C	ENSGALG00000019896	0	Uncharacterized protein [Source:UniProtKB/TrEMBL;Acc:F1NWL1]
3	99869523	99869523	ENSGALT00000026572	A	G	HETERO	missense_mutation	Y619C	ENSGALG00000016468	GEN1	GEN1 Holliday junction 5' flap endonuclease [Source:HGNC Symbol;Acc:26881]
3	104130384	104130384	ENSGALT00000042999	C	T	NULL	missense_mutation	R333C	ENSGALG00000027467	0	Uncharacterized protein [Source:UniProtKB/TrEMBL;Acc:R4GLQ5]
3	104135567	104135569	ENSGALT00000026658	GCA	-	NULL	inframe_variant	68_69del	ENSGALG00000022850	TMEM214	transmembrane protein 214 [Source:HGNC Symbol
3	104581849	104581849	ENSGALT00000036790	T	C	NULL	missense_mutation	C611R	ENSGALG00000022838	GAREML	GRB2 associated, regulator of MAPK1-like [Source:HGNC Symbol;Acc:27172]
3	107255013	107255013	ENSGALT00000026914	C	T	HETERO	missense_mutation	S731F	ENSGALG00000016679	PKHD1	polycystic kidney and hepatic disease 1 (autosomal recessive) [Source:HGNC Symbol;Acc:9016]
3	110287078	110287078	ENSGALT00000043195	C	T	NULL	missense_mutation	R263C	ENSGALG00000029012	0	Uncharacterized protein [Source:UniProtKB/TrEMBL;Acc:R4GI08]
4	572700	572708	ENSGALT00000007282	GGAGGAGGA	-	NULL	inframe_variant	461_464del	ENSGALG00000004575	STARD8	StAR-related lipid transfer (START) domain containing 8 [Source:HGNC Symbol
4	579685	579685	ENSGALT00000007234	C	T	NULL	missense_mutation	S542F	ENSGALG00000004543	RXFP2	relaxin/insulin-like family peptide receptor 2 [Source:HGNC Symbol;Acc:17318]
4	1998358	1998359	ENSGALT00000007937	-	GCG	NULL	inframe_variant	A5delinsAA	ENSGALG00000004948	GLA	galactosidase, alpha [Source:HGNC Symbol
4	2960846	2960846	ENSGALT00000044928	C	T	NULL	missense_mutation	R41C	ENSGALG00000027135	0	Uncharacterized protein [Source:UniProtKB/TrEMBL;Acc:R4GI38]
4	5138693	5138693	ENSGALT00000010958	C	T	HETERO	missense_mutation	R125C	ENSGALG00000006773	TRMT12	tRNA methyltransferase 12 homolog (S. cerevisiae) [Source:HGNC Symbol;Acc:26091]
4	5171889	5171889	ENSGALT00000011029	T	G	HETERO	missense_mutation	W55G	ENSGALG00000006821	TNMD	Gallus gallus tenomodulin (TNMD), mRNA. [Source:RefSeq mRNA;Acc:NM_206985]
4	8521141	8521143	ENSGALT00000011155	GCC	-	NULL	inframe_variant	59_59del	ENSGALG00000006886	DACH2	Gallus gallus dachshund homolog 2 (Drosophila) (DACH2), mRNA. [Source:RefSeq mRNA
4	11009677	11009677	ENSGALT00000012049	C	T	NULL	missense_mutation	R21C	ENSGALG00000007448	SPRY3	Gallus gallus sprouty homolog 3 (Drosophila) (SPRY3), mRNA. [Source:RefSeq mRNA;Acc:NM_001079736]
4	12803867	12803868	ENSGALT00000012737	TT	-	NULL	frameshift_variant	K1392fs	ENSGALG00000007843	ATRX	alpha thalassemia/mental retardation syndrome X-linked [Source:HGNC Symbol	YES
4	12874639	12874639	ENSGALT00000012828	T	C	NULL	missense_mutation	C223R	ENSGALG00000007902	ATP7A	ATPase, Cu++ transporting, alpha polypeptide [Source:HGNC Symbol;Acc:869]
4	13136510	13136511	ENSGALT00000012961	-	GA	NULL	frameshift_variant	Y198fs	ENSGALG00000007976	ALG13	ALG13, UDP-N-acetylglucosaminyltransferase subunit [Source:HGNC Symbol
4	14171542	14171544	ENSGALT00000013668	GCC	-	NULL	inframe_variant	18_19del	ENSGALG00000008389	VBP1	von Hippel-Lindau binding protein 1 [Source:HGNC Symbol
4	16626100	16626100	ENSGALT00000014387	G	A	HETERO	missense_mutation	C716Y	ENSGALG00000008856	0	Uncharacterized protein [Source:UniProtKB/TrEMBL;Acc:F1NNR0]
4	32692070	32692070	ENSGALT00000016385	C	T	HETERO	missense_mutation	R708C	ENSGALG00000010081	SH3D19	SH3 domain containing 19 [Source:HGNC Symbol;Acc:30418]
4	33747155	33747157	ENSGALT00000044005	GCG	-	NULL	inframe_variant	215_216del	ENSGALG00000026003	0	Uncharacterized protein [Source:UniProtKB/TrEMBL
4	34065939	34065959	ENSGALT00000043425	GGGATGCGGGGTCTGAGCTGC	-	NULL	inframe_variant	7_14del	ENSGALG00000028117	0	Uncharacterized protein [Source:UniProtKB/TrEMBL
4	34157921	34157921	ENSGALT00000016720	A	G	NULL	missense_mutation	Y1481C	ENSGALG00000010281	WRN	Werner syndrome, RecQ helicase-like [Source:HGNC Symbol;Acc:12791]	YES
4	34367202	34367207	ENSGALT00000038383	GGCGGC	-	NULL	inframe_variant	15_16del	ENSGALG00000010316	FRAS1	Fraser syndrome 1 [Source:HGNC Symbol
4	36577301	36577306	ENSGALT00000016936	GCCCAG	-	HETERO	inframe_variant	17_19del	ENSGALG00000010400	SMARCAD1	SWI/SNF-related, matrix-associated actin-dependent regulator of chromatin, subfamily a, containing DEAD/H box 1 [Source:HGNC Symbol
4	38715166	38715166	ENSGALT00000017255	C	G	NULL	nonsense_mutation	S307X	ENSGALG00000010604	LRP2BP	LRP2 binding protein [Source:HGNC Symbol
4	39326542	39326542	ENSGALT00000017347	C	T	NULL	missense_mutation	S181F	ENSGALG00000010662	0	Claudin [Source:UniProtKB/TrEMBL;Acc:F1NSR2]
4	39366455	39366455	ENSGALT00000017356	C	T	HETERO	missense_mutation	S231F	ENSGALG00000010668	WWC2	WW and C2 domain containing 2 [Source:HGNC Symbol;Acc:24148]
4	45142085	45142085	ENSGALT00000032187	C	T	HETERO	nonsense_mutation	Q8X	ENSGALG00000020194	0	Uncharacterized protein [Source:UniProtKB/TrEMBL
4	45142124	45142124	ENSGALT00000032187	C	T	HETERO	missense_mutation	R21C	ENSGALG00000020194	0	Uncharacterized protein [Source:UniProtKB/TrEMBL;Acc:F1NUV9]
4	48581598	48581598	ENSGALT00000018503	C	T	NULL	missense_mutation	P92C	ENSGALG00000011339	IGFBP7	insulin-like growth factor binding protein 7 [Source:HGNC Symbol;Acc:5476]
4	48581599	48581599	ENSGALT00000018503	C	G	NULL	missense_mutation	P92C	ENSGALG00000011339	IGFBP7	insulin-like growth factor binding protein 7 [Source:HGNC Symbol;Acc:5476]
4	48900305	48900313	ENSGALT00000018652	GGAGGAGGA	-	NULL	inframe_variant	92_94del	ENSGALG00000011438	TNKS	Gallus gallus tankyrase, TRF1-interacting ankyrin-related ADP-ribose polymerase (TNKS), mRNA. [Source:RefSeq mRNA
4	48991066	48991066	ENSGALT00000037928	T	C	HETERO	missense_mutation	C1225R	ENSGALG00000023172	0	Uncharacterized protein [Source:UniProtKB/TrEMBL;Acc:F1NCJ5]
4	51015254	51015254	ENSGALT00000037811	T	C	HETERO	missense_mutation	C228R	ENSGALG00000011683	CENPC1	Gallus gallus centromere protein C 1 (CENPC1), mRNA. [Source:RefSeq mRNA;Acc:NM_205051]
4	51015254	51015254	ENSGALT00000019101	T	C	HETERO	missense_mutation	C228R	ENSGALG00000011683	CENPC1	Gallus gallus centromere protein C 1 (CENPC1), mRNA. [Source:RefSeq mRNA;Acc:NM_205051]
4	51215482	51215482	ENSGALT00000019284	G	A	HETERO	nonsense_mutation	R33X	ENSGALG00000011812	SULT1E1	sulfotransferase family 1E, estrogen-preferring, member 1 [Source:HGNC Symbol
4	51215528	51215551	ENSGALT00000019284	TGTGCCTGTGCCTGTGCCTGTGCC	-	NULL	inframe_variant	10_17del	ENSGALG00000011812	SULT1E1	sulfotransferase family 1E, estrogen-preferring, member 1 [Source:HGNC Symbol
4	53296351	53296359	ENSGALT00000019370	CAGCAGCAG	-	NULL	inframe_variant	27_29del	ENSGALG00000011875	TRPC3	Gallus gallus transient receptor potential cation channel, subfamily C, member 3 (TRPC3), mRNA. [Source:RefSeq mRNA
4	54348335	54348340	ENSGALT00000019581	CCACTG	-	HETERO	inframe_variant	116_117del	ENSGALG00000011998	SEC24D	SEC24 family member D [Source:HGNC Symbol
4	60615174	60615174	ENSGALT00000021577	G	T	HETERO	missense_mutation	D1104Y	ENSGALG00000013208	CENPE	centromere protein E, 312kDa [Source:HGNC Symbol;Acc:1856]
4	65040596	65040597	ENSGALT00000043957	-	AGAAAA	NULL	inframe_variant	K16delinsKRK	ENSGALG00000028657	0	Uncharacterized protein [Source:UniProtKB/TrEMBL
4	65041494	65041494	ENSGALT00000043957	G	T	HETERO	nonsense_mutation	E316X	ENSGALG00000028657	0	Uncharacterized protein [Source:UniProtKB/TrEMBL
4	65041629	65041629	ENSGALT00000043957	T	C	NULL	missense_mutation	C361R	ENSGALG00000028657	0	Uncharacterized protein [Source:UniProtKB/TrEMBL;Acc:R4GFV4]
4	68651962	68651963	ENSGALT00000023095	-	ACA	NULL	inframe_variant	P1138delinsPV	ENSGALG00000014281	N4BP2	NEDD4 binding protein 2 [Source:HGNC Symbol
4	73137130	73137131	ENSGALT00000023241	GT	-	NULL	frameshift_variant	D95fs	ENSGALG00000014383	PI4K2B	phosphatidylinositol 4-kinase type 2-beta [Source:RefSeq peptide
4	76020975	76020976	ENSGALT00000037304	-	AGC	NULL	inframe_variant	S23delinsSS	ENSGALG00000014486	TAPT1	Gallus gallus transmembrane anterior posterior transformation 1 (TAPT1), mRNA. [Source:RefSeq mRNA
4	78816647	78816647	ENSGALT00000043259	G	T	NULL	nonsense_mutation	S32X	ENSGALG00000015042	CRMP1	Gallus gallus collapsin response mediator protein 1 (CRMP1), mRNA. [Source:RefSeq mRNA
4	79510283	79510284	ENSGALT00000037242	-	TCGCGCTCC	NULL	inframe_variant	A33delinsAERE	ENSGALG00000022974	CCDC96	coiled-coil domain containing 96 [Source:HGNC Symbol
4	85059991	85059991	ENSGALT00000032023	G	A	NULL	missense_mutation	C1Y	ENSGALG00000022950	MRPL35	mitochondrial ribosomal protein L35 [Source:HGNC Symbol;Acc:14489]
4	85339568	85339568	ENSGALT00000042781	C	T	NULL	nonsense_mutation	W65X	ENSGALG00000028917	0	Uncharacterized protein [Source:UniProtKB/TrEMBL
4	85466030	85466030	ENSGALT00000041391	T	G	NULL	missense_mutation	F385C	ENSGALG00000024478	ZMAT1	zinc finger, matrin-type 1 [Source:HGNC Symbol;Acc:29377]
4	90211274	90211274	ENSGALT00000025946	T	C	HETERO	missense_mutation	C13R	ENSGALG00000016105	DYSF	dysferlin [Source:HGNC Symbol;Acc:3097]
5	115211	115212	ENSGALT00000040682	-	ATT	HETERO	inframe_variant	L153delinsLL	ENSGALG00000014605		Uncharacterized protein [Source:UniProtKB/TrEMBL
5	270215	270216	ENSGALT00000005755	-	G	HETERO	frameshift_variant	S319fs	ENSGALG00000020522	MYRF	myelin regulatory factor [Source:HGNC Symbol
5	389123	389124	ENSGALT00000045282	-	TCC	NULL	inframe_variant	F112delinsFA	ENSGALG00000028799	0	Uncharacterized protein [Source:UniProtKB/TrEMBL
5	406190	406190	ENSGALT00000045690	C	-	NULL	frameshift_variant	R3fs	ENSGALG00000028882	VWCE	von Willebrand factor C and EGF domains [Source:HGNC Symbol
5	515868	515869	ENSGALT00000043830	-	G	NULL	frameshift_variant	V366fs	ENSGALG00000026394		gga-mir-6579-2 [Source:miRBase
5	873492	873494	ENSGALT00000045313	GGC	-	NULL	inframe_variant	40_41del	ENSGALG00000026531	CHST14	carbohydrate (N-acetylgalactosamine 4-0) sulfotransferase 14 [Source:HGNC Symbol
5	1041347	1041347	ENSGALT00000007054	C	T	NULL	missense_mutation	R11C	ENSGALG00000025840	COR9	Olfactory receptor-like protein COR9 [Source:UniProtKB/Swiss-Prot;Acc:Q98914]
5	5342392	5342409	ENSGALT00000040104	CCCCGGCCCCGGCCCCGG	-	NULL	inframe_variant	61_67del	ENSGALG00000012121	RCN1	reticulocalbin 1, EF-hand calcium binding domain [Source:HGNC Symbol
5	11346001	11346001	ENSGALT00000009990	G	T	NULL	missense_mutation	G617C	ENSGALG00000006192	USH1C	Usher syndrome 1C (autosomal recessive, severe) [Source:HGNC Symbol;Acc:12597]
5	11446933	11446935	ENSGALT00000010023	GTT	-	NULL	inframe_variant	1423_1424del	ENSGALG00000006208	OTOG	otogelin [Source:HGNC Symbol
5	13031278	13031279	ENSGALT00000010578	-	GACCTGCACT	HETERO	frameshift_variant	L250fs	ENSGALG00000006550	TSPAN32	tetraspanin 32 [Source:HGNC Symbol
5	13437695	13437695	ENSGALT00000039194	C	T	NULL	missense_mutation	R25C	ENSGALG00000023572	C11orf89	chromosome 11 open reading frame 89 [Source:HGNC Symbol;Acc:35118]
5	16342397	16342397	ENSGALT00000045337	C	T	NULL	nonsense_mutation	Q25X	ENSGALG00000027524	TNKS1BP1	tankyrase 1 binding protein 1, 182kDa [Source:HGNC Symbol
5	16345756	16345756	ENSGALT00000045337	T	C	HETERO	missense_mutation	C405R	ENSGALG00000027524	TNKS1BP1	tankyrase 1 binding protein 1, 182kDa [Source:HGNC Symbol;Acc:19081]
5	26587668	26587668	ENSGALT00000020003	T	G	NULL	missense_mutation	W24G	ENSGALG00000012248	MAP3K9	mitogen-activated protein kinase kinase kinase 9 [Source:HGNC Symbol;Acc:6861]
5	27617546	27617546	ENSGALT00000043245	G	-	NULL	frameshift_variant	T269fs	ENSGALG00000028156	0	Uncharacterized protein [Source:UniProtKB/TrEMBL
5	33598559	33598559	ENSGALT00000016143	C	A	NULL	nonsense_mutation	E74X	ENSGALG00000009930	STRN3	striatin, calmodulin binding protein 3 [Source:HGNC Symbol
5	37575554	37575554	ENSGALT00000016809	A	G	NULL	missense_mutation	Y73C	ENSGALG00000010326	FLVCR2	feline leukemia virus subgroup C cellular receptor family, member 2 [Source:HGNC Symbol;Acc:20105]
5	38296984	38296985	ENSGALT00000016918	-	C	NULL	frameshift_variant	496fs	ENSGALG00000010387	IRF2BPL	interferon regulatory factor 2 binding protein-like [Source:HGNC Symbol
5	39223548	39223553	ENSGALT00000017123	TTTTTT	-	HETERO	inframe_variant	1113_1114del	ENSGALG00000010518		neurexin 3 isoform a precursor [Source:RefSeq peptide
5	42845834	42845835	ENSGALT00000017352	-	TGCCGCCCGCTCCGC	NULL	inframe_variant	T22delinsTRSGRQ	ENSGALG00000010665	FOXN3	forkhead box N3 [Source:HGNC Symbol
5	49480938	49480940	ENSGALT00000018544	TGT	-	NULL	inframe_variant	260_261del	ENSGALG00000011368	ZNF839	zinc finger protein 839 [Source:HGNC Symbol
5	53052418	53052418	ENSGALT00000019277	T	C	NULL	missense_mutation	C3386R	ENSGALG00000011811	SYNE2	spectrin repeat containing, nuclear envelope 2 [Source:HGNC Symbol;Acc:17084]
5	55426227	55426228	ENSGALT00000019761	-	CTG	HETERO	inframe_variant	Q155delinsQQ	ENSGALG00000012098	NAA30	N(alpha)-acetyltransferase 30, NatC catalytic subunit [Source:HGNC Symbol
5	55426509	55426510	ENSGALT00000019761	-	CTC	NULL	inframe_variant	E61delinsEE	ENSGALG00000012098	NAA30	N(alpha)-acetyltransferase 30, NatC catalytic subunit [Source:HGNC Symbol
5	55426587	55426588	ENSGALT00000019761	-	GGAGGA	NULL	inframe_variant	S35delinsSSS	ENSGALG00000012098	NAA30	N(alpha)-acetyltransferase 30, NatC catalytic subunit [Source:HGNC Symbol
5	58683361	58683378	ENSGALT00000020359	ACGTTCGGGTTCGGGTCC	-	NULL	inframe_variant	47_53del	ENSGALG00000012455	FANCM	Fanconi anemia, complementation group M [Source:HGNC Symbol
6	2249483	2249484	ENSGALT00000044774	-	C	NULL	frameshift_variant	L183fs	ENSGALG00000027988	0	Uncharacterized protein [Source:UniProtKB/TrEMBL
6	3200392	3200393	ENSGALT00000003717	GA	-	NULL	frameshift_variant	A15fs	ENSGALG00000002327	NRG3	neuregulin 3 [Source:HGNC Symbol
6	7538538	7538539	ENSGALT00000004683	-	TCT	NULL	inframe_variant	P73delinsPS	ENSGALG00000002961	0	Uncharacterized protein [Source:UniProtKB/TrEMBL
6	7727404	7727404	ENSGALT00000004734	C	T	NULL	missense_mutation	R693C	ENSGALG00000002991	ARID5B	Gallus gallus AT rich interactive domain 5B (MRF1-like) (ARID5B), mRNA. [Source:RefSeq mRNA;Acc:NM_001031220]	YES
6	8962320	8962320	ENSGALT00000005715	C	-	NULL	frameshift_variant	P52fs	ENSGALG00000003612	RNLS	Gallus gallus renalase, FAD-dependent amine oxidase (RNLS), mRNA. [Source:RefSeq mRNA
6	9201671	9201671	ENSGALT00000005862	C	T	NULL	missense_mutation	R27C	ENSGALG00000003695	MINPP1	Gallus gallus multiple inositol-polyphosphate phosphatase 1 (MINPP1), mRNA. [Source:RefSeq mRNA;Acc:NM_204644]
6	10366767	10366767	ENSGALT00000006552	T	G	HETERO	missense_mutation	C572G	ENSGALG00000004118	STOX1	storkhead box 1 [Source:HGNC Symbol;Acc:23508]
6	10383573	10383573	ENSGALT00000040808	A	-	NULL	frameshift_variant	K10fs	ENSGALG00000024159	0	Uncharacterized protein [Source:UniProtKB/TrEMBL
6	10392844	10392844	ENSGALT00000006608	A	G	NULL	missense_mutation	Y112C	ENSGALG00000004156	KBP	Gallus gallus KIAA1279 (KIAA1279), nuclear gene encoding mitochondrial protein, mRNA. [Source:RefSeq mRNA;Acc:NM_001007944]
6	10403385	10403386	ENSGALT00000006627	-	AACTAAG	NULL	frameshift_variant	L27fs	ENSGALG00000004167	SRGN	serglycin [Source:HGNC Symbol
6	10403391	10403391	ENSGALT00000006627	C	G	NULL	missense_mutation	C30W	ENSGALG00000004167	SRGN	serglycin [Source:HGNC Symbol;Acc:9361]
6	14136464	14136465	ENSGALT00000007999	-	C	NULL	frameshift_variant	P129fs	ENSGALG00000004994	ZNF503	zinc finger protein 503 [Source:HGNC Symbol
6	14468038	14468039	ENSGALT00000008018	-	A	HETERO	frameshift_variant	K161fs	ENSGALG00000005007		Uncharacterized protein [Source:UniProtKB/TrEMBL
6	15500098	15500103	ENSGALT00000008299	TCCGTC	-	NULL	inframe_variant	35_36del	ENSGALG00000005169	FUT11	Gallus gallus fucosyltransferase 11 (alpha (1,3) fucosyltransferase) (FUT11), mRNA. [Source:RefSeq mRNA
6	16737040	16737041	ENSGALT00000009308	-	G	NULL	frameshift_variant	V352fs	ENSGALG00000026793	0	Uncharacterized protein [Source:UniProtKB/TrEMBL
6	16750446	16750447	ENSGALT00000040072	-	G	NULL	frameshift_variant	V13fs	ENSGALG00000025721	0	Uncharacterized protein [Source:UniProtKB/TrEMBL
6	17752198	17752199	ENSGALT00000009834	-	TTTTTT	HETERO	inframe_variant	G330delinsGKK	ENSGALG00000006095	FRMPD2	FERM and PDZ domain containing 2 [Source:HGNC Symbol
6	18266246	18266246	ENSGALT00000010090	C	T	NULL	nonsense_mutation	W262X	ENSGALG00000006239	0	Uncharacterized protein [Source:UniProtKB/TrEMBL
6	19480100	19480100	ENSGALT00000042796	A	-	HETERO	frameshift_variant	S236fs	ENSGALG00000026309
6	20123443	20123444	ENSGALT00000010892	-	G	HETERO	frameshift_variant	A28fs	ENSGALG00000023751	CYP26C1	cytochrome P450, family 26, subfamily C, polypeptide 1 [Source:HGNC Symbol
6	20553548	20553550	ENSGALT00000033294	TCA	-	NULL	inframe_variant	184_185del	ENSGALG00000020775	0	Uncharacterized protein [Source:UniProtKB/TrEMBL
6	21831361	21831362	ENSGALT00000044797	-	C	NULL	frameshift_variant	G158fs	ENSGALG00000026745	GOLGA7B	golgin A7 family, member B [Source:HGNC Symbol
6	22051647	22051648	ENSGALT00000012011	-	GCACTGGAGCTG	HETERO	inframe_variant	A596delinsAAPVP	ENSGALG00000020742	PPRC1	peroxisome proliferator-activated receptor gamma, coactivator-related 1 [Source:HGNC Symbol
6	22581091	22581091	ENSGALT00000043573	TTTTTGT	-	HETERO	frameshift_variant	K107fs	ENSGALG00000028196	0	Uncharacterized protein [Source:UniProtKB/TrEMBL;Acc:R4GIS5]
6	22581091	22581091	ENSGALT00000043573	T	C	HETERO	missense_mutation	C340R	ENSGALG00000028196	0	Uncharacterized protein [Source:UniProtKB/TrEMBL;Acc:R4GIS5]
6	22581778	22581784	ENSGALT00000043573	TTTTTGT	-	NULL	frameshift_variant	K107fs	ENSGALG00000028196	0	Uncharacterized protein [Source:UniProtKB/TrEMBL
6	22581913	22581914	ENSGALT00000043573	-	A	NULL	frameshift_variant	F66fs	ENSGALG00000028196	0	Uncharacterized protein [Source:UniProtKB/TrEMBL
6	22720757	22720762	ENSGALT00000013142	GGGCTC	-	NULL	inframe_variant	21_23del	ENSGALG00000008096	SUFU	Gallus gallus suppressor of fused homolog (Drosophila) (SUFU), mRNA. [Source:RefSeq mRNA	YES
6	27099568	27099568	ENSGALT00000033097	T	A	NULL	missense_mutation	V600D	ENSGALG00000008938	DCLRE1A	Gallus gallus DNA cross-link repair 1A (DCLRE1A), mRNA. [Source:RefSeq mRNA;Acc:NM_001008683]
6	27100765	27100765	ENSGALT00000033097	T	A	NULL	missense_mutation	V199D	ENSGALG00000008938	DCLRE1A	Gallus gallus DNA cross-link repair 1A (DCLRE1A), mRNA. [Source:RefSeq mRNA;Acc:NM_001008683]
6	27189894	27189903	ENSGALT00000042743	GCGGGGCGGG	-	NULL	frameshift_variant	P460fs	ENSGALG00000026959	0	Uncharacterized protein [Source:UniProtKB/TrEMBL
6	32905992	32905992	ENSGALT00000043356	T	C	NULL	missense_mutation	C1465R	ENSGALG00000025996	MKI67	marker of proliferation Ki-67 [Source:HGNC Symbol;Acc:7107]
6	32905994	32905994	ENSGALT00000043356	C	A	NULL	missense_mutation	C1465R	ENSGALG00000025996	MKI67	marker of proliferation Ki-67 [Source:HGNC Symbol
6	32906038	32906038	ENSGALT00000043356	A	T	NULL	missense_mutation	D1480V	ENSGALG00000025996	MKI67	marker of proliferation Ki-67 [Source:HGNC Symbol;Acc:7107]
6	32906065	32906066	ENSGALT00000043356	-	TGTTGCTACTCA	NULL	inframe_variant	Q1489delinsHVATQ	ENSGALG00000025996	MKI67	marker of proliferation Ki-67 [Source:HGNC Symbol
6	32907313	32907313	ENSGALT00000043356	C	T	NULL	missense_mutation	S1904F	ENSGALG00000025996	MKI67	marker of proliferation Ki-67 [Source:HGNC Symbol;Acc:7107]
6	32907618	32907618	ENSGALT00000043356	-	T	NULL	missense_mutation	R2007C	ENSGALG00000025996	MKI67	marker of proliferation Ki-67 [Source:HGNC Symbol;Acc:7107]
7	1746401	1746402	ENSGALT00000045364	-	CAAA	HETERO	frameshift_variant	K228fs	ENSGALG00000026135		Uncharacterized protein [Source:UniProtKB/TrEMBL
7	5064491	5064496	ENSGALT00000006341	AAAAAG	-	NULL	inframe_variant	362_364del	ENSGALG00000003980	IQCA1	IQ motif containing with AAA domain 1 [Source:HGNC Symbol
7	21914162	21914162	ENSGALT00000003899	T	C	HETERO	missense_mutation	C20R	ENSGALG00000002470	CYP27A1	cytochrome P450, family 27, subfamily A, polypeptide 1 [Source:HGNC Symbol;Acc:2605]
7	27924683	27924687	ENSGALT00000044237	GCCCG	-	NULL	frameshift_variant	G275fs	ENSGALG00000028241	0	Uncharacterized protein [Source:UniProtKB/TrEMBL
7	34197361	34197361	ENSGALT00000020351	T	C	NULL	missense_mutation	C1718R	ENSGALG00000012449	MBD5	methyl-CpG binding domain protein 5 [Source:HGNC Symbol;Acc:20444]
8	1360163	1360168	ENSGALT00000044049	ACGGCC	-	NULL	inframe_variant	193_195del	ENSGALG00000025901	0	Uncharacterized protein [Source:UniProtKB/TrEMBL
8	1360268	1360268	ENSGALT00000044049	A	-	NULL	frameshift_variant	K228fs	ENSGALG00000025901	0	Uncharacterized protein [Source:UniProtKB/TrEMBL
8	1425283	1425287	ENSGALT00000003389	GCCG	-	NULL	frameshift_variant	A22fs	ENSGALG00000002164	DDX59	DEAD (Asp-Glu-Ala-Asp) box polypeptide 59 [Source:HGNC Symbol
8	2684719	2684721	ENSGALT00000003864	GCC	-	NULL	inframe_variant	32_33del	ENSGALG00000002451	KCNT2	potassium channel, subfamily T, member 2 [Source:HGNC Symbol
8	2684719	2684721	ENSGALT00000003864	GCC	-	HETERO	inframe_variant	32_33del	ENSGALG00000002451	KCNT2	potassium channel, subfamily T, member 2 [Source:HGNC Symbol
8	6070465	6070466	ENSGALT00000006421	-	ATCC	HETERO	frameshift_variant	A13fs	ENSGALG00000004032		Uncharacterized protein [Source:UniProtKB/TrEMBL
8	7594499	7594499	ENSGALT00000007487	T	-	HETERO	frameshift_variant	L513fs	ENSGALG00000004700	NCF2	neutrophil cytosolic factor 2 [Source:HGNC Symbol
8	12908299	12908299	ENSGALT00000009470	A	G	NULL	missense_mutation	Y872C	ENSGALG00000005889	CCDC18	Gallus gallus coiled-coil domain containing 18 (CCDC18), mRNA. [Source:RefSeq mRNA;Acc:NM_001252034]
8	12908299	12908299	ENSGALT00000009468	A	G	NULL	missense_mutation	Y872C	ENSGALG00000005889	CCDC18	Gallus gallus coiled-coil domain containing 18 (CCDC18), mRNA. [Source:RefSeq mRNA;Acc:NM_001252034]
8	14987188	14987188	ENSGALT00000011110	C	T	NULL	missense_mutation	S10F	ENSGALG00000006864	COL24A1	collagen, type XXIV, alpha 1 [Source:HGNC Symbol;Acc:20821]
8	18220135	18220136	ENSGALT00000014679	-	TGC	NULL	inframe_variant	R59delinsRQ	ENSGALG00000009021	SIAT7E	alpha-N-acetylgalactosaminide alpha-2,6-sialyltransferase 5 [Source:RefSeq peptide
8	19233458	19233458	ENSGALT00000045439	G	-	NULL	frameshift_variant	A16fs	ENSGALG00000028778	0	Uncharacterized protein [Source:UniProtKB/TrEMBL
8	19645452	19645453	ENSGALT00000033166	-	A	HETERO	frameshift_variant	N408fs	ENSGALG00000020716	C1orf228	chromosome 1 open reading frame 228 [Source:HGNC Symbol
8	28539255	28539255	ENSGALT00000018537	C	-	NULL	frameshift_variant	R61fs	ENSGALG00000011364	TYW3	tRNA-yW synthesizing protein 3 homolog (S. cerevisiae) [Source:HGNC Symbol
9	803806	803806	ENSGALT00000041278	C	T	NULL	missense_mutation	R85C	ENSGALG00000024397	0	Uncharacterized protein [Source:UniProtKB/TrEMBL;Acc:F1NTT3]
9	3230511	3230512	ENSGALT00000010668	-	T	NULL	frameshift_variant	S17fs	ENSGALG00000006609	EPHB1	EPH receptor B1 [Source:HGNC Symbol
9	4258596	4258596	ENSGALT00000010271	T	C	HETERO	missense_mutation	F14S	ENSGALG00000006354	GAL3ST2	Gallus gallus galactose-3-O-sulfotransferase 2 (GAL3ST2), mRNA. [Source:RefSeq mRNA;Acc:NM_001277431]
9	5567133	5567133	ENSGALT00000008513	C	-	NULL	frameshift_variant	P35fs	ENSGALG00000005310	CLSTN2	calsyntenin 2 [Source:HGNC Symbol
9	5567268	5567269	ENSGALT00000008513	-	CTG	NULL	inframe_variant	L80delinsLL	ENSGALG00000005310	CLSTN2	calsyntenin 2 [Source:HGNC Symbol
9	6274629	6274629	ENSGALT00000008462	T	C	HETERO	missense_mutation	C6R	ENSGALG00000005275	0	Uncharacterized protein [Source:UniProtKB/TrEMBL;Acc:E1C1Y7]
9	7823317	7823317	ENSGALT00000042754	C	-	NULL	frameshift_variant	P274fs	ENSGALG00000028364	0	Uncharacterized protein [Source:UniProtKB/TrEMBL
9	8057528	8057529	ENSGALT00000008057	-	TCC	NULL	inframe_variant	G176delinsGG	ENSGALG00000005030	DOCK10	dedicator of cytokinesis 10 [Source:HGNC Symbol
9	9525009	9525011	ENSGALT00000004678	GCA	-	NULL	inframe_variant	9_10del	ENSGALG00000002958	DNER	delta/notch-like EGF repeat containing [Source:HGNC Symbol
10	440020	440023	ENSGALT00000045174	AGGA	-	NULL	frameshift_variant	S42fs	ENSGALG00000027852	0	Uncharacterized protein [Source:UniProtKB/TrEMBL
10	536875	536877	ENSGALT00000003860	TCT	-	NULL	inframe_variant	323_323del	ENSGALG00000002449	0	Uncharacterized protein [Source:UniProtKB/TrEMBL
10	5286513	5286513	ENSGALT00000006194	-	CACCACCAG	HETERO	inframe_variant	D76delinsDAGG	ENSGALG00000003897	FAN1	FANCD2/FANCI-associated nuclease 1 [Source:HGNC Symbol
10	5286541	5286541	ENSGALT00000006194	A	G	HETERO	missense_mutation	C68R	ENSGALG00000003897	FAN1	FANCD2/FANCI-associated nuclease 1 [Source:HGNC Symbol;Acc:29170]
10	5286541	5286541	ENSGALT00000006194	T	C	HETERO	missense_mutation	C68R	ENSGALG00000003897	FAN1	FANCD2/FANCI-associated nuclease 1 [Source:HGNC Symbol;Acc:29170]
10	7158567	7158568	ENSGALT00000022526	-	G	NULL	frameshift_variant	V81fs	ENSGALG00000013893	MNS1	meiosis-specific nuclear structural 1 [Source:HGNC Symbol
10	12345808	12345808	ENSGALT00000010711	G	A	HETERO	missense_mutation	C245Y	ENSGALG00000006631	TICRR	TOPBP1-interacting checkpoint and replication regulator [Source:HGNC Symbol;Acc:28704]
10	12455003	12455005	ENSGALT00000010770	CTC	-	HETERO	inframe_variant	693_693del	ENSGALG00000006658	FANCI	Gallus gallus Fanconi anemia, complementation group I (FANCI), mRNA. [Source:RefSeq mRNA
10	14116245	14116245	ENSGALT00000045565	A	G	HETERO	missense_mutation	Y261C	ENSGALG00000026782	0	Uncharacterized protein [Source:UniProtKB/TrEMBL;Acc:R4GG11]
10	14183109	14183109	ENSGALT00000045746	T	-	NULL	frameshift_variant	K18fs	ENSGALG00000027639	RGMA	Gallus gallus RGM domain family, member A (RGMA), mRNA. [Source:RefSeq mRNA
10	19330918	19330919	ENSGALT00000044927	-	TGTCTG	NULL	inframe_variant	L235delinsLCL	ENSGALG00000026532	0	0
10	19331085	19331086	ENSGALT00000044927	-	G	NULL	frameshift_variant	291fs	ENSGALG00000026532	0	0
10	19331396	19331396	ENSGALT00000044927	A	T	NULL	nonsense_mutation	R395X	ENSGALG00000026532	0	0
10	19331849	19331849	ENSGALT00000044927	-	G	HETERO	frameshift_variant	291fs	ENSGALG00000026532	0	0
10	19331849	19331849	ENSGALT00000044927	G	T	HETERO	missense_mutation	G546C	ENSGALG00000026532	0	0
10	19493883	19493898	ENSGALT00000044858	GGTGGTGGTGCTGGT	-	NULL	inframe_variant	60_64del	ENSGALG00000027501	ANPEP	Gallus gallus alanyl (membrane) aminopeptidase (ANPEP), mRNA. [Source:RefSeq mRNA
11	941664	941664	ENSGALT00000002498	G	-	NULL	frameshift_variant	A1562fs	ENSGALG00000001636	EDC4	enhancer of mRNA decapping 4 [Source:HGNC Symbol
11	1607723	1607723	ENSGALT00000003789	G	A	HETERO	missense_mutation	C1603Y	ENSGALG00000002407	0	Uncharacterized protein [Source:UniProtKB/TrEMBL;Acc:F1NYR0]
11	1761767	1761767	ENSGALT00000004174	C	T	HETERO	missense_mutation	R408C	ENSGALG00000002648	FUK	fucokinase [Source:HGNC Symbol;Acc:29500]
11	1969553	1969555	ENSGALT00000044645	GCT	-	NULL	inframe_variant	88_89del	ENSGALG00000028291	BCAR1	breast cancer anti-estrogen resistance 1 [Source:HGNC Symbol
11	3662291	3662291	ENSGALT00000005677	T	-	NULL	frameshift_variant	K160fs	ENSGALG00000003588	0	Uncharacterized protein [Source:UniProtKB/TrEMBL
11	4490691	4490691	ENSGALT00000039692	C	T	HETERO	missense_mutation	S44F	ENSGALG00000003663	RBL2	retinoblastoma-like protein 2 [Source:RefSeq peptide;Acc:NP_001026501]
11	6286536	6286536	ENSGALT00000044845	G	-	HETERO	frameshift_variant	A116fs	ENSGALG00000028124	0	Uncharacterized protein [Source:UniProtKB/TrEMBL;Acc:R4GH13]
11	6286536	6286536	ENSGALT00000044845	G	T	HETERO	missense_mutation	C202F	ENSGALG00000028124	0	Uncharacterized protein [Source:UniProtKB/TrEMBL;Acc:R4GH13]
11	6286794	6286794	ENSGALT00000044845	G	-	NULL	frameshift_variant	A116fs	ENSGALG00000028124	0	Uncharacterized protein [Source:UniProtKB/TrEMBL
11	6286814	6286814	ENSGALT00000044845	C	-	NULL	frameshift_variant	S109fs	ENSGALG00000028124	0	Uncharacterized protein [Source:UniProtKB/TrEMBL
11	6524158	6524159	ENSGALT00000006191	-	GAGCG	NULL	frameshift_variant	R34fs	ENSGALG00000003894	CBLN1	cerebellin 1 precursor [Source:HGNC Symbol
11	7064494	7064494	ENSGALT00000006444	G	A	NULL	missense_mutation	C4Y	ENSGALG00000004049	ITFG1	Gallus gallus integrin alpha FG-GAP repeat containing 1 (ITFG1), mRNA. [Source:RefSeq mRNA;Acc:NM_001005840]
11	7364072	7364073	ENSGALT00000007069	-	A	HETERO	frameshift_variant	N579fs	ENSGALG00000004444	SHCBP1	SHC SH2-domain binding protein 1 [Source:HGNC Symbol
11	9308350	9308350	ENSGALT00000007377	T	C	HETERO	missense_mutation	C1236R	ENSGALG00000004630	0	Uncharacterized protein [Source:UniProtKB/TrEMBL;Acc:F1NJK1]
11	9409977	9409977	ENSGALT00000007492	T	C	NULL	missense_mutation	F274S	ENSGALG00000004704	TDRD12	tudor domain containing 12 [Source:HGNC Symbol;Acc:25044]
11	10991617	10991617	ENSGALT00000008459	C	T	HETERO	missense_mutation	S202F	ENSGALG00000005272	CDH5	Gallus gallus cadherin 5, type 2 (vascular endothelium) (CDH5), mRNA. [Source:RefSeq mRNA;Acc:NM_204227]
11	17907702	17907703	ENSGALT00000010192	-	C	NULL	frameshift_variant	P7fs	ENSGALG00000006303	CTU2	cytosolic thiouridylase subunit 2 homolog (S. pombe) [Source:HGNC Symbol
12	1681709	1681709	ENSGALT00000044649	T	-	NULL	frameshift_variant	H187fs	ENSGALG00000028742	0	Uncharacterized protein [Source:UniProtKB/TrEMBL
12	1741639	1741639	ENSGALT00000003536	G	T	HETERO	missense_mutation	W13C	ENSGALG00000002253	HEMK1	HemK methyltransferase family member 1 [Source:HGNC Symbol;Acc:24923]
12	3465223	3465223	ENSGALT00000007571	C	T	NULL	missense_mutation	S1113F	ENSGALG00000004750	NOL8	nucleolar protein 8 [Source:HGNC Symbol;Acc:23387]
12	3498418	3498420	ENSGALT00000036276	AAT	-	NULL	inframe_variant	98_99del	ENSGALG00000004753	0	Uncharacterized protein [Source:UniProtKB/TrEMBL
12	5203465	5203468	ENSGALT00000008043	TCTG	-	NULL	frameshift_variant	I500fs	ENSGALG00000005026	0	Uncharacterized protein [Source:UniProtKB/TrEMBL
12	8740790	8740791	ENSGALT00000009076	-	CCGCGGCACCGCTGCCGCC	NULL	frameshift_variant	R75fs	ENSGALG00000005656	DENND6A	protein DENND6A [Source:RefSeq peptide
12	9897470	9897470	ENSGALT00000043917	G	A	HETERO	missense_mutation	C198Y	ENSGALG00000026199	0	Uncharacterized protein [Source:UniProtKB/TrEMBL;Acc:R4GIY5]
12	11516568	11516568	ENSGALT00000010963	C	T	NULL	missense_mutation	R58C	ENSGALG00000006776	KLHDC8B	kelch domain containing 8B [Source:HGNC Symbol;Acc:28557]
13	264170	264170	ENSGALT00000045006	T	-	NULL	frameshift_variant	G622fs	ENSGALG00000026094	0	protocadherin alpha 11 precursor [Source:RefSeq peptide
13	380089	380090	ENSGALT00000009491	-	GC	NULL	frameshift_variant	A351fs	ENSGALG00000005898	DND1	DND microRNA-mediated repression inhibitor 1 [Source:HGNC Symbol
13	2050874	2050874	ENSGALT00000043134	T	-	NULL	frameshift_variant	K124fs	ENSGALG00000002447	CTNNA1	catenin (cadherin-associated protein), alpha 1, 102kDa [Source:HGNC Symbol
13	2739684	2739688	ENSGALT00000003420	GACGT	-	HETERO	frameshift_variant	Y447fs	ENSGALG00000002184	RANBP17	RAN binding protein 17 [Source:HGNC Symbol	YES
13	2816129	2816129	ENSGALT00000003420	T	C	HETERO	missense_mutation	C89R	ENSGALG00000002184	RANBP17	RAN binding protein 17 [Source:HGNC Symbol;Acc:14428]
13	7253573	7253574	ENSGALT00000002185	-	G	NULL	frameshift_variant	E93fs	ENSGALG00000001436	PWWP2A	PWWP domain containing 2A [Source:HGNC Symbol
13	9436918	9436919	ENSGALT00000043519	-	C	NULL	frameshift_variant	G24fs	ENSGALG00000028356	LMAN2	lectin, mannose-binding 2 [Source:HGNC Symbol
13	11619922	11619923	ENSGALT00000006484	-	GTTT	HETERO	frameshift_variant	V273fs	ENSGALG00000004078		Uncharacterized protein [Source:UniProtKB/TrEMBL
13	12337053	12337054	ENSGALT00000040514	-	CTTTTTCTTCTT	HETERO	inframe_variant	K1035delinsKRRKR	ENSGALG00000005535		Treacher Collins-Franceschetti syndrome 1 [Source:RefSeq peptide
13	12682563	12682564	ENSGALT00000009188	-	C	NULL	frameshift_variant	D11fs	ENSGALG00000005802	FLT4	fms-related tyrosine kinase 4 [Source:HGNC Symbol
13	13308649	13308651	ENSGALT00000040286	AGT	-	HETERO	inframe_variant	87_88del	ENSGALG00000023930		Uncharacterized protein [Source:UniProtKB/TrEMBL
14	5013111	5013111	ENSGALT00000007973	G	A	NULL	missense_mutation	C933Y	ENSGALG00000004972	MYO15A	myosin XVA [Source:HGNC Symbol;Acc:7594]
14	7704372	7704372	ENSGALT00000010888	T	A	HETERO	nonsense_mutation	L23X	ENSGALG00000006730	0	Uncharacterized protein [Source:UniProtKB/TrEMBL
14	7704380	7704380	ENSGALT00000010888	G	T	NULL	missense_mutation	G26C	ENSGALG00000006730	0	Uncharacterized protein [Source:UniProtKB/TrEMBL;Acc:F1NZW1]
14	8523372	8523373	ENSGALT00000039934	-	AA	NULL	frameshift_variant	F14fs	ENSGALG00000006916	GDE1	glycerophosphodiester phosphodiesterase 1 [Source:HGNC Symbol
14	12396965	12396965	ENSGALT00000012323	C	T	NULL	missense_mutation	R14C	ENSGALG00000007619	UBALD1	UBA-like domain containing 1 [Source:HGNC Symbol;Acc:29576]
14	12731045	12731046	ENSGALT00000012696	-	GCCGC	NULL	frameshift_variant	R9fs	ENSGALG00000007821	DNAJA3	DnaJ (Hsp40) homolog, subfamily A, member 3 [Source:HGNC Symbol
14	13216447	13216447	ENSGALT00000039392	C	T	NULL	missense_mutation	R381C	ENSGALG00000002276	EME2	essential meiotic structure-specific endonuclease subunit 2 [Source:HGNC Symbol;Acc:27289]
14	13216447	13216447	ENSGALT00000003569	C	T	NULL	missense_mutation	R381C	ENSGALG00000002276	EME2	essential meiotic structure-specific endonuclease subunit 2 [Source:HGNC Symbol;Acc:27289]
14	13386999	13386999	ENSGALT00000003218	T	A	HETERO	nonsense_mutation	L433X	ENSGALG00000002067	0	Uncharacterized protein [Source:UniProtKB/TrEMBL
14	14923572	14923572	ENSGALT00000045747	A	T	HETERO	missense_mutation	D428V	ENSGALG00000026038	ERI2	ERI1 exoribonuclease family member 2 [Source:HGNC Symbol;Acc:30541]
15	4822055	4822062	ENSGALT00000004963	CAGTTTCC	-	HETERO	frameshift_variant	A30fs	ENSGALG00000003140		Uncharacterized protein [Source:UniProtKB/TrEMBL
15	5634260	5634261	ENSGALT00000039216	-	CAAAA	HETERO	frameshift_variant	D10fs	ENSGALG00000004324	SETD1B	Gallus gallus SET domain containing 1B (SETD1B), mRNA. [Source:RefSeq mRNA
15	5691807	5691807	ENSGALT00000006963	C	T	HETERO	missense_mutation	R41C	ENSGALG00000004365	WDR66	WD repeat domain 66 [Source:HGNC Symbol;Acc:28506]
15	6322211	6322211	ENSGALT00000023447	C	-	HETERO	frameshift_variant	G1877fs	ENSGALG00000014531	HECTD4	HECT domain containing E3 ubiquitin protein ligase 4 [Source:HGNC Symbol
15	9185733	9185735	ENSGALT00000011455	GCC	-	NULL	inframe_variant	1_2del	ENSGALG00000007072	ACADS	Gallus gallus acyl-CoA dehydrogenase, C-2 to C-3 short chain (ACADS), nuclear gene encoding mitochondrial protein, mRNA. [Source:RefSeq mRNA
15	9203124	9203126	ENSGALT00000011502	GCA	-	NULL	inframe_variant	18_19del	ENSGALG00000007102	MLEC	malectin [Source:HGNC Symbol
15	9274663	9274664	ENSGALT00000011568	GG	-	NULL	frameshift_variant	P10fs	ENSGALG00000007143	RNF10	ring finger protein 10 [Source:HGNC Symbol
15	9339464	9339464	ENSGALT00000008924	C	-	NULL	frameshift_variant	P72fs	ENSGALG00000007227	MSI1	musashi RNA-binding protein 1 [Source:HGNC Symbol
15	9380568	9380569	ENSGALT00000011708	-	T	NULL	frameshift_variant	F12fs	ENSGALG00000007236	0	Uncharacterized protein [Source:UniProtKB/TrEMBL
15	10815361	10815361	ENSGALT00000038167	G	T	NULL	missense_mutation	G16C	ENSGALG00000007891	RNF215	ring finger protein 215 [Source:HGNC Symbol;Acc:33434]
16	75535	75549	ENSGALT00000042630	GCAGCAGCCCCAGGC	-	NULL	inframe_variant	8_13del	ENSGALG00000000178	0	MHC class I alpha chain 1
16	118585	118585	ENSGALT00000045385	G	T	NULL	missense_mutation	C285F	ENSGALG00000026396	BG1	Gallus gallus MHC class IV antigen (B-G), mRNA. [Source:RefSeq mRNA;Acc:NM_001099355]
16	118808	118808	ENSGALT00000045385	C	T	NULL	nonsense_mutation	Q321X	ENSGALG00000026396	B-G	Gallus gallus MHC class IV antigen (B-G), mRNA. [Source:RefSeq mRNA
16	205076	205076	ENSGALT00000045620	T	C	NULL	missense_mutation	C259R	ENSGALG00000028367	0	Uncharacterized protein [Source:UniProtKB/TrEMBL;Acc:R4GKD5]
16	224703	224704	ENSGALT00000044123	-	C	NULL	frameshift_variant	H57fs	ENSGALG00000028962	0	Uncharacterized protein [Source:UniProtKB/TrEMBL
16	270916	270916	ENSGALT00000043739	G	C	NULL	missense_mutation	W227C	ENSGALG00000028157	0	Uncharacterized protein [Source:UniProtKB/TrEMBL;Acc:R4GFG6]
16	270916	270916	ENSGALT00000044933	G	C	NULL	missense_mutation	W227C	ENSGALG00000028157	0	Uncharacterized protein [Source:UniProtKB/TrEMBL;Acc:R4GFG6]
16	367719	367719	ENSGALT00000022037	G	A	NULL	nonsense_mutation	W254X	ENSGALG00000024348	0	Uncharacterized protein [Source:UniProtKB/TrEMBL
16	392405	392405	ENSGALT00000041159	G	T	NULL	missense_mutation	C356W	ENSGALG00000027955	0	Uncharacterized protein [Source:UniProtKB/TrEMBL;Acc:F1NKE5]
16	392533	392533	ENSGALT00000041159	G	T	NULL	missense_mutation	G314W	ENSGALG00000027955	0	Uncharacterized protein [Source:UniProtKB/TrEMBL;Acc:F1NKE5]
17	271686	271686	ENSGALT00000040563	T	C	HETERO	missense_mutation	C12R	ENSGALG00000024040	ANKMY1	ankyrin repeat and MYND domain containing 1 [Source:HGNC Symbol;Acc:20987]
17	557998	558003	ENSGALT00000014630	TGGTGA	-	HETERO	inframe_variant	841_843del	ENSGALG00000008995	MAMDC4	MAM domain containing 4 [Source:HGNC Symbol
17	557998	558003	ENSGALT00000040446	TGGTGA	-	HETERO	inframe_variant	841_843del	ENSGALG00000008995	MAMDC4	MAM domain containing 4 [Source:HGNC Symbol
17	557998	558003	ENSGALT00000040444	TGGTGA	-	HETERO	inframe_variant	841_843del	ENSGALG00000008995	MAMDC4	MAM domain containing 4 [Source:HGNC Symbol
17	1207038	1207038	ENSGALT00000034312	T	G	HETERO	missense_mutation	L4R	ENSGALG00000021282	0	Uncharacterized protein [Source:UniProtKB/TrEMBL;Acc:E1BXH3]
17	2485330	2485330	ENSGALT00000010203	G	-	NULL	frameshift_variant	P41fs	ENSGALG00000006310	DFNB31	deafness, autosomal recessive 31 [Source:HGNC Symbol
17	5230886	5230886	ENSGALT00000007470	A	G	HETERO	missense_mutation	Y923C	ENSGALG00000004689	PKN3	protein kinase N3 [Source:HGNC Symbol;Acc:17999]
17	6906235	6906235	ENSGALT00000005016	T	C	HETERO	missense_mutation	C10R	ENSGALG00000003166	REXO4	REX4, RNA exonuclease 4 homolog (S. cerevisiae) [Source:HGNC Symbol;Acc:12820]
17	7889984	7889984	ENSGALT00000002974	T	G	NULL	missense_mutation	C58G	ENSGALG00000001921	SDCCAG3	serologically defined colon cancer antigen 3 [Source:HGNC Symbol;Acc:10667]
17	10059587	10059587	ENSGALT00000001376	T	-	NULL	frameshift_variant	I30fs	ENSGALG00000000936	LMX1B	Gallus gallus LIM homeobox transcription factor 1, beta (LMX1B), mRNA. [Source:RefSeq mRNA
18	3673610	3673610	ENSGALT00000002490	G	T	NULL	missense_mutation	G8W	ENSGALG00000001629	0	Uncharacterized protein [Source:UniProtKB/TrEMBL;Acc:E1BYA7]
18	6561748	6561750	ENSGALT00000005180	GGC	-	NULL	inframe_variant	38_38del	ENSGALG00000003277	SUZ12	SUZ12 polycomb repressive complex 2 subunit [Source:HGNC Symbol	YES
18	7734574	7734574	ENSGALT00000006331	T	-	HETERO	frameshift_variant	F10fs	ENSGALG00000003975	CEP112	centrosomal protein 112kDa [Source:HGNC Symbol
18	9421133	9421134	ENSGALT00000007177	-	CCCCAGCCAGG	NULL	frameshift_variant	P59fs	ENSGALG00000004505	CCDC137	coiled-coil domain containing 137 [Source:HGNC Symbol
18	9825074	9825075	ENSGALT00000011369	-	CGC	NULL	inframe_variant	L11delinsPL	ENSGALG00000007027	SGSH	N-sulfoglucosamine sulfohydrolase [Source:HGNC Symbol
18	10252295	10252295	ENSGALT00000031437	G	A	HETERO	nonsense_mutation	R105X	ENSGALG00000019793	0	Uncharacterized protein [Source:UniProtKB/TrEMBL
18	10252736	10252737	ENSGALT00000031437	-	ACCCGACC	NULL	frameshift_variant	R28fs	ENSGALG00000019793	0	Uncharacterized protein [Source:UniProtKB/TrEMBL
19	3436533	3436533	ENSGALT00000002552	G	A	NULL	nonsense_mutation	Q21X	ENSGALG00000001666	RPAIN	RPA interacting protein [Source:HGNC Symbol
19	5745138	5745138	ENSGALT00000044596	T	G	NULL	missense_mutation	C252G	ENSGALG00000026433	0	Uncharacterized protein [Source:UniProtKB/TrEMBL;Acc:R4GHM8]
19	5745138	5745138	ENSGALT00000045329	T	G	NULL	missense_mutation	C252G	ENSGALG00000026433	0	Uncharacterized protein [Source:UniProtKB/TrEMBL;Acc:R4GHM8]
19	5926996	5926996	ENSGALT00000045943	A	G	NULL	missense_mutation	Y110C	ENSGALG00000026392	PIPOX	pipecolic acid oxidase [Source:HGNC Symbol;Acc:17804]
19	6241631	6241631	ENSGALT00000006778	A	T	HETERO	missense_mutation	D201V	ENSGALG00000004262	TMIGD1	transmembrane and immunoglobulin domain containing 1 [Source:HGNC Symbol;Acc:32431]
19	6939024	6939024	ENSGALT00000007703	A	G	HETERO	missense_mutation	Y109C	ENSGALG00000004820	FAM57A	family with sequence similarity 57, member A [Source:HGNC Symbol;Acc:29646]
19	8190922	8190923	ENSGALT00000008680	-	C	NULL	frameshift_variant	P51fs	ENSGALG00000005405	MRM1	mitochondrial rRNA methyltransferase 1 homolog (S. cerevisiae) [Source:HGNC Symbol
19	9499720	9499721	ENSGALT00000043727	-	G	NULL	frameshift_variant	P177fs	ENSGALG00000028283	0	Uncharacterized protein [Source:UniProtKB/TrEMBL
19	9499743	9499744	ENSGALT00000043727	-	CGGGCGGGC	NULL	inframe_variant	R169delinsRPPG	ENSGALG00000028283	0	Uncharacterized protein [Source:UniProtKB/TrEMBL
20	478926	478926	ENSGALT00000001589	C	T	HETERO	missense_mutation	S406F	ENSGALG00000001062	GGT7	gamma-glutamyltransferase 7 [Source:HGNC Symbol;Acc:4259]
20	7185882	7185882	ENSGALT00000007790	T	C	NULL	missense_mutation	C1262R	ENSGALG00000004880	SYCP2	synaptonemal complex protein 2 [Source:HGNC Symbol;Acc:11490]
20	7185882	7185882	ENSGALT00000039827	T	C	NULL	missense_mutation	C1262R	ENSGALG00000004880	SYCP2	synaptonemal complex protein 2 [Source:HGNC Symbol;Acc:11490]
20	9075132	9075132	ENSGALT00000009253	T	-	NULL	frameshift_variant	F381fs	ENSGALG00000005762	BIRC7	baculoviral IAP repeat containing 7 [Source:HGNC Symbol
20	9976670	9976670	ENSGALT00000009828	C	T	NULL	missense_mutation	S72F	ENSGALG00000006092	0	Uncharacterized protein [Source:UniProtKB/TrEMBL;Acc:E1C285]
20	10136713	10136713	ENSGALT00000039422	A	G	HETERO	missense_mutation	F334S	ENSGALG00000006152	0	Uncharacterized protein [Source:UniProtKB/TrEMBL;Acc:E1BTT1]
20	10137644	10137644	ENSGALT00000039422	T	C	HETERO	missense_mutation	S81W	ENSGALG00000006152	0	Uncharacterized protein [Source:UniProtKB/TrEMBL;Acc:E1BTT1]
20	10137645	10137645	ENSGALT00000039422	G	C	HETERO	missense_mutation	S81W	ENSGALG00000006152	0	Uncharacterized protein [Source:UniProtKB/TrEMBL;Acc:E1BTT1]
20	10272296	10272296	ENSGALT00000043291	T	C	HETERO	missense_mutation	C94R	ENSGALG00000028713	0	Uncharacterized protein [Source:UniProtKB/TrEMBL;Acc:R4GIN7]
20	10313320	10313320	ENSGALT00000043574	C	-	NULL	frameshift_variant	G88fs	ENSGALG00000027477	NRSN2	neurensin 2 [Source:HGNC Symbol
20	10384385	10384385	ENSGALT00000043409	T	C	HETERO	missense_mutation	C156R	ENSGALG00000006267	TPX2	Gallus gallus TPX2, microtubule-associated, homolog (Xenopus laevis) (TPX2), mRNA. [Source:RefSeq mRNA;Acc:NM_204437]
20	10398091	10398093	ENSGALT00000010138	CCA	-	NULL	inframe_variant	397_397del	ENSGALG00000006273	MYLK2	Gallus gallus myosin light chain kinase 2 (MYLK2), mRNA. [Source:RefSeq mRNA
20	10864285	10864286	ENSGALT00000011074	-	GGCCCGGCCCCG	NULL	inframe_variant	T59delinsTGPGP	ENSGALG00000006842	ACOT8	acyl-CoA thioesterase 8 [Source:HGNC Symbol
21	620173	620173	ENSGALT00000000926	A	T	NULL	nonsense_mutation	K42X	ENSGALG00000000652	ACOT7	acyl-CoA thioesterase 7 [Source:HGNC Symbol
21	3421363	3421365	ENSGALT00000003980	CCG	-	NULL	inframe_variant	26_27del	ENSGALG00000002527	TMEM201	transmembrane protein 201 [Source:HGNC Symbol
21	4898055	4898056	ENSGALT00000004909	-	C	NULL	frameshift_variant	Q29fs	ENSGALG00000003109	PINK1	PTEN induced putative kinase 1 [Source:HGNC Symbol
21	4898089	4898094	ENSGALT00000004909	TGCCGC	-	NULL	inframe_variant	40_42del	ENSGALG00000003109	PINK1	PTEN induced putative kinase 1 [Source:HGNC Symbol
21	6167999	6167999	ENSGALT00000039248	G	T	HETERO	missense_mutation	D699Y	ENSGALG00000004781	ZBTB40	zinc finger and BTB domain containing 40 [Source:HGNC Symbol;Acc:29045]
22	433798	433815	ENSGALT00000000277	GGGGTACCCTGGGTTATG	-	NULL	inframe_variant	54_59del	ENSGALG00000000209	PRNP	Gallus gallus prion protein (PRNP), mRNA. [Source:RefSeq mRNA
22	2322348	2322348	ENSGALT00000005238	T	C	NULL	missense_mutation	C54R	ENSGALG00000003305	LETM2	leucine zipper-EF-hand containing transmembrane protein 2 [Source:HGNC Symbol;Acc:14648]
22	2808990	2808991	ENSGALT00000020685	-	C	NULL	frameshift_variant	P24fs	ENSGALG00000013436	TET3	tet methylcytosine dioxygenase 3 [Source:HGNC Symbol
22	2809643	2809644	ENSGALT00000020685	-	C	NULL	frameshift_variant	H39fs	ENSGALG00000013436	TET3	tet methylcytosine dioxygenase 3 [Source:HGNC Symbol
23	2489474	2489474	ENSGALT00000001959	C	T	NULL	missense_mutation	S497F	ENSGALG00000001283	SRRM1	Gallus gallus serine/arginine repetitive matrix 1 (SRRM1), mRNA. [Source:RefSeq mRNA;Acc:NM_001031494]
23	2708754	2708754	ENSGALT00000002174	C	-	NULL	frameshift_variant	W15fs	ENSGALG00000001426	MECR	mitochondrial trans-2-enoyl-CoA reductase [Source:HGNC Symbol
23	3487846	3487846	ENSGALT00000002444	G	-	NULL	frameshift_variant	A187fs	ENSGALG00000001606	INPP5B	inositol polyphosphate-5-phosphatase, 75kDa [Source:HGNC Symbol
23	3487852	3487852	ENSGALT00000002444	C	T	NULL	nonsense_mutation	R189X	ENSGALG00000001606	INPP5B	inositol polyphosphate-5-phosphatase, 75kDa [Source:HGNC Symbol
23	3487865	3487865	ENSGALT00000002444	A	G	HETERO	missense_mutation	Y193C	ENSGALG00000001606	INPP5B	inositol polyphosphate-5-phosphatase, 75kDa [Source:HGNC Symbol;Acc:6077]
23	4007461	4007462	ENSGALT00000036018	-	CGGCCCCGC	NULL	inframe_variant	C53delinsCRPR	ENSGALG00000022440	EVA1B	eva-1 homolog B (C. elegans) [Source:HGNC Symbol
24	395626	395634	ENSGALT00000001530	TGCGGAGGG	-	NULL	inframe_variant	30_33del	ENSGALG00000001033	FOXRED1	FAD-dependent oxidoreductase domain containing 1 [Source:HGNC Symbol
24	3285073	3285074	ENSGALT00000010631	-	TGC	HETERO	inframe_variant	P4delinsLP	ENSGALG00000006582		Uncharacterized protein [Source:UniProtKB/TrEMBL
24	5507101	5507103	ENSGALT00000012038	GGA	-	NULL	inframe_variant	50_51del	ENSGALG00000007438	IFT46	intraflagellar transport 46 homolog (Chlamydomonas) [Source:HGNC Symbol
25	882424	882424	ENSGALT00000022228	C	T	NULL	missense_mutation	0	ENSGALG00000013668	0	Gallus gallus claw keratin-like (LOC426218), mRNA. [Source:RefSeq mRNA;Acc:NM_001277927]
25	1092529	1092530	ENSGALT00000040779	-	GGT	HETERO	inframe_variant	V59delinsVV	ENSGALG00000024135		Uncharacterized protein [Source:UniProtKB/TrEMBL
25	1151751	1151751	ENSGALT00000044195	T	C	HETERO	missense_mutation	C2044R	ENSGALG00000026256	0	Uncharacterized protein [Source:UniProtKB/TrEMBL;Acc:R4GHD1]
25	1455903	1455905	ENSGALT00000023603	TGG	-	NULL	inframe_variant	38_38del	ENSGALG00000014643	0	Uncharacterized protein [Source:UniProtKB/TrEMBL
25	1691824	1691824	ENSGALT00000036179	C	-	NULL	frameshift_variant	Y1009fs	ENSGALG00000022603	IGSF9	immunoglobulin superfamily, member 9 [Source:HGNC Symbol
25	2152217	2152218	ENSGALT00000040494	-	G	NULL	frameshift_variant	P45fs	ENSGALG00000024012	TDRKH	tudor and KH domain containing [Source:HGNC Symbol
26	112906	112907	ENSGALT00000001308	-	CTC	NULL	inframe_variant	E42delinsEE	ENSGALG00000000890	SRPK1	SRSF protein kinase 1 [Source:HGNC Symbol
26	202328	202331	ENSGALT00000001123	ACAA	-	NULL	frameshift_variant	K1167fs	ENSGALG00000000776	BRPF3	bromodomain and PHD finger containing, 3 [Source:HGNC Symbol
26	202358	202358	ENSGALT00000001123	C	T	NULL	missense_mutation	R1178C	ENSGALG00000000776	BRPF3	bromodomain and PHD finger containing, 3 [Source:HGNC Symbol;Acc:14256]
26	274765	274765	ENSGALT00000001035	C	T	NULL	missense_mutation	R1762C	ENSGALG00000000730	CACNA1S	calcium channel, voltage-dependent, L type, alpha 1S subunit [Source:HGNC Symbol;Acc:1397]
26	274984	274984	ENSGALT00000001035	C	T	NULL	missense_mutation	R1835C	ENSGALG00000000730	CACNA1S	calcium channel, voltage-dependent, L type, alpha 1S subunit [Source:HGNC Symbol;Acc:1397]
26	381700	381700	ENSGALT00000000815	C	T	NULL	missense_mutation	R676C	ENSGALG00000000584	PTPRH	protein tyrosine phosphatase, receptor type, H [Source:HGNC Symbol;Acc:9672]
26	484627	484628	ENSGALT00000043201	-	C	NULL	frameshift_variant	G156fs	ENSGALG00000028300	NELFE	negative elongation factor complex member E [Source:HGNC Symbol
26	487847	487847	ENSGALT00000045189	C	-	NULL	frameshift_variant	P137fs	ENSGALG00000027767	SKIV2L	superkiller viralicidic activity 2-like (S. cerevisiae) [Source:HGNC Symbol
26	488051	488052	ENSGALT00000045189	-	CC	HETERO	frameshift_variant	P205fs	ENSGALG00000027767	SKIV2L	superkiller viralicidic activity 2-like (S. cerevisiae) [Source:HGNC Symbol
26	491891	491891	ENSGALT00000045189	C	-	NULL	frameshift_variant	R564fs	ENSGALG00000027767	SKIV2L	superkiller viralicidic activity 2-like (S. cerevisiae) [Source:HGNC Symbol
26	491933	491933	ENSGALT00000045189	G	-	NULL	frameshift_variant	D578fs	ENSGALG00000027767	SKIV2L	superkiller viralicidic activity 2-like (S. cerevisiae) [Source:HGNC Symbol
26	492007	492008	ENSGALT00000045189	-	G	NULL	frameshift_variant	D602fs	ENSGALG00000027767	SKIV2L	superkiller viralicidic activity 2-like (S. cerevisiae) [Source:HGNC Symbol
26	495273	495274	ENSGALT00000045189	-	G	NULL	frameshift_variant	E968fs	ENSGALG00000027767	SKIV2L	superkiller viralicidic activity 2-like (S. cerevisiae) [Source:HGNC Symbol
26	1283700	1283700	ENSGALT00000042729	C	-	NULL	frameshift_variant	W78fs	ENSGALG00000028055	0	Uncharacterized protein [Source:UniProtKB/TrEMBL
26	1619721	1619726	ENSGALT00000000243	AGGCCC	-	NULL	inframe_variant	18_19del	ENSGALG00000000186	MTCH1	mitochondrial carrier 1 [Source:HGNC Symbol
26	2618160	2618167	ENSGALT00000043525	ACTCCGGC	-	NULL	frameshift_variant	Q560fs	ENSGALG00000026069	0	Uncharacterized protein [Source:UniProtKB/TrEMBL
27	1489135	1489136	ENSGALT00000000956	-	GCTGT	HETERO	frameshift_variant	V972fs	ENSGALG00000000674	MYO1D	myosin ID [Source:HGNC Symbol
27	4248903	4248904	ENSGALT00000045413	-	TCACCG	NULL	inframe_variant	A18delinsAGD	ENSGALG00000026328	MIEN1	migration and invasion enhancer 1 [Source:HGNC Symbol
28	881496	881496	ENSGALT00000041280	A	G	NULL	missense_mutation	Y142C	ENSGALG00000000621	KANK3	KN motif and ankyrin repeat domains 3 [Source:HGNC Symbol;Acc:24796]
28	968315	968315	ENSGALT00000044421	C	A	NULL	inframe_variant	G310C	ENSGALG00000028021	0	Uncharacterized protein [Source:UniProtKB/TrEMBL;Acc:R4GJ85]
28	968952	968953	ENSGALT00000044421	-	CAG	HETERO	inframe_variant	P97delinsPC	ENSGALG00000028021		Uncharacterized protein [Source:UniProtKB/TrEMBL
28	1002979	1002979	ENSGALT00000001137	C	-	NULL	frameshift_variant	P12fs	ENSGALG00000000784	PIP5K1C	phosphatidylinositol-4-phosphate 5-kinase, type I, gamma [Source:HGNC Symbol
28	1036195	1036196	ENSGALT00000041266	-	AGCCGG	NULL	inframe_variant	R45delinsRSR	ENSGALG00000024391	CACTIN	cactin, spliceosome C complex subunit [Source:HGNC Symbol
28	1548126	1548127	ENSGALT00000002780	-	AGG	HETERO	inframe_variant	A32delinsEA	ENSGALG00000001800	DUS3L	dihydrouridine synthase 3-like (S. cerevisiae) [Source:HGNC Symbol
28	2789604	2789604	ENSGALT00000044479	C	T	NULL	inframe_variant	R468C	ENSGALG00000026231	ARID3A	AT rich interactive domain 3A (BRIGHT-like) [Source:HGNC Symbol;Acc:3031]
28	2789952	2789954	ENSGALT00000044479	TCC	-	NULL	inframe_variant	521_521del	ENSGALG00000026231	ARID3A	AT rich interactive domain 3A (BRIGHT-like) [Source:HGNC Symbol
28	2852396	2852397	ENSGALT00000023142	-	C	NULL	frameshift_variant	R896fs	ENSGALG00000002559	HMHA1	Gallus gallus histocompatibility (minor) HA-1 (HMHA1), mRNA. [Source:RefSeq mRNA
28	3068701	3068701	ENSGALT00000046022	A	-	HETERO	frameshift_variant	W150fs	ENSGALG00000028861	GAMT	guanidinoacetate N-methyltransferase [Source:HGNC Symbol
28	3288921	3288922	ENSGALT00000004744	-	ACC	NULL	inframe_variant	R10delinsHR	ENSGALG00000003000	SUGP1	Gallus gallus SURP and G patch domain containing 1 (SUGP1), mRNA. [Source:RefSeq mRNA
28	3750587	3750588	ENSGALT00000018020	-	T	NULL	frameshift_variant	S275fs	ENSGALG00000028269	0	Uncharacterized protein [Source:UniProtKB/TrEMBL
28	4285989	4285992	ENSGALT00000044791	ATAA	-	NULL	frameshift_variant	L43fs	ENSGALG00000028787	0	Uncharacterized protein [Source:UniProtKB/TrEMBL
28	4726618	4726621	ENSGALT00000003081	GAGT	-	NULL	frameshift_variant	V31fs	ENSGALG00000001978	MED16	mediator complex subunit 16 [Source:HGNC Symbol
AADN03009394.1	7953	7953	ENSGALT00000043169	T	C	NULL	missense_mutation	C195R	ENSGALG00000028902	0	Uncharacterized protein [Source:UniProtKB/TrEMBL;Acc:R4GJI0]
AADN03010671.1	416	416	ENSGALT00000028378	G	A	NULL	nonsense_mutation	Q108X	ENSGALG00000017674	0	Uncharacterized protein [Source:UniProtKB/TrEMBL
AADN03010873.1	7435	7435	ENSGALT00000039420	A	G	NULL	missense_mutation	S70W	ENSGALG00000006176	0	Uncharacterized protein [Source:UniProtKB/TrEMBL;Acc:F1NHS3]
AADN03010873.1	7435	7435	ENSGALT00000039418	C	G	NULL	missense_mutation	S63W	ENSGALG00000006176	0	Uncharacterized protein [Source:UniProtKB/TrEMBL;Acc:F1NHS3]
AADN03010873.1	7436	7436	ENSGALT00000039420	A	G	NULL	missense_mutation	S70W	ENSGALG00000006176	0	Uncharacterized protein [Source:UniProtKB/TrEMBL;Acc:F1NHS3]
AADN03010873.1	7436	7436	ENSGALT00000039418	C	G	NULL	missense_mutation	S63W	ENSGALG00000006176	0	Uncharacterized protein [Source:UniProtKB/TrEMBL;Acc:F1NHS3]
AADN03010982.1	1234	1243	ENSGALT00000042970	CCCCACATGT	-	NULL	frameshift_variant	M143fs	ENSGALG00000028379	0	Uncharacterized protein [Source:UniProtKB/TrEMBL
AADN03011951.1	2012	2013	ENSGALT00000035916	-	AAT	HETERO	inframe_variant	I5delinsNF	ENSGALG00000022338		Uncharacterized protein [Source:UniProtKB/TrEMBL
AADN03012831.1	60	61	ENSGALT00000043233	-	C	NULL	frameshift_variant	R117fs	ENSGALG00000026980	0	Uncharacterized protein [Source:UniProtKB/TrEMBL
AADN03012879.1	257	257	ENSGALT00000042965	C	-	NULL	frameshift_variant	P54fs	ENSGALG00000027743	SLC4A1	solute carrier family 4 (anion exchanger), member 1 (Diego blood group) [Source:HGNC Symbol
AADN03013353.1	11302	11303	ENSGALT00000023325	-	C	NULL	frameshift_variant	P464fs	ENSGALG00000014444	EVI5L	ecotropic viral integration site 5-like [Source:HGNC Symbol
AADN03013745.1	661	661	ENSGALT00000044174	C	-	NULL	frameshift_variant	C191fs	ENSGALG00000029111	0	Uncharacterized protein [Source:UniProtKB/TrEMBL
AADN03013745.1	1003	1003	ENSGALT00000044174	T	G	NULL	missense_mutation	F254C	ENSGALG00000029111	0	Uncharacterized protein [Source:UniProtKB/TrEMBL;Acc:R4GIR4]
AADN03013871.1	443	444	ENSGALT00000045164	-	ATGGGGGGCA	NULL	frameshift_variant	A22fs	ENSGALG00000028712	0	Uncharacterized protein [Source:UniProtKB/TrEMBL
AADN03013871.1	614	615	ENSGALT00000045164	-	ATAACC	NULL	inframe_variant	T79delinsTIT	ENSGALG00000028712	0	Uncharacterized protein [Source:UniProtKB/TrEMBL
AADN03014119.1	730	731	ENSGALT00000044595	-	G	NULL	frameshift_variant	A209fs	ENSGALG00000028474	0	Uncharacterized protein [Source:UniProtKB/TrEMBL
AADN03014119.1	786	787	ENSGALT00000044595	-	T	NULL	frameshift_variant	F227fs	ENSGALG00000028474	0	Uncharacterized protein [Source:UniProtKB/TrEMBL
AADN03014468.1	220	220	ENSGALT00000043285	G	T	NULL	nonsense_mutation	C171X	ENSGALG00000026786	GNL1	guanine nucleotide binding protein-like 1 [Source:HGNC Symbol
AADN03014490.1	2481	2482	ENSGALT00000044697	CT	-	NULL	frameshift_variant	Q215fs	ENSGALG00000026842	SHE	Src homology 2 domain containing E [Source:HGNC Symbol
AADN03015180.1	1338	1338	ENSGALT00000044408	C	T	HETERO	missense_mutation	S578F	ENSGALG00000026232	0	Uncharacterized protein [Source:UniProtKB/TrEMBL;Acc:R4GGJ5]
AADN03015365.1	894	896	ENSGALT00000043896	TGG	-	NULL	inframe_variant	441_441del	ENSGALG00000029160	LRRC4	leucine rich repeat containing 4 [Source:HGNC Symbol
AADN03015830.1	54	54	ENSGALT00000044672	C	T	NULL	missense_mutation	R10C	ENSGALG00000027978	0	Uncharacterized protein [Source:UniProtKB/TrEMBL;Acc:R4GHD0]
AADN03015830.1	94	95	ENSGALT00000044672	-	C	NULL	frameshift_variant	P23fs	ENSGALG00000027978	0	Uncharacterized protein [Source:UniProtKB/TrEMBL
AADN03015830.1	126	127	ENSGALT00000044672	CT	-	NULL	frameshift_variant	P33fs	ENSGALG00000027978	0	Uncharacterized protein [Source:UniProtKB/TrEMBL
AADN03016208.1	721	721	ENSGALT00000044693	T	-	NULL	frameshift_variant	L173fs	ENSGALG00000027942	0	Uncharacterized protein [Source:UniProtKB/TrEMBL
AADN03016580.1	5467	5468	ENSGALT00000045693	-	TTT	HETERO	inframe_variant	F198delinsFF	ENSGALG00000026742		Uncharacterized protein [Source:UniProtKB/TrEMBL
AADN03016580.1	5579	5580	ENSGALT00000045693	-	T	NULL	frameshift_variant	F235fs	ENSGALG00000026742	0	Uncharacterized protein [Source:UniProtKB/TrEMBL
AADN03017309.1	3981	3983	ENSGALT00000036197	CTC	-	NULL	inframe_variant	576_577del	ENSGALG00000022619	ZNF541	zinc finger protein 541 [Source:HGNC Symbol
AADN03019028.1	2849	2849	ENSGALT00000045999	C	-	NULL	frameshift_variant	P6fs	ENSGALG00000028093	0	Uncharacterized protein [Source:UniProtKB/TrEMBL
AADN03019028.1	2953	2953	ENSGALT00000045999	G	C	NULL	missense_mutation	W41S	ENSGALG00000028093	0	Uncharacterized protein [Source:UniProtKB/TrEMBL;Acc:R4GK95]
AADN03019241.1	345	346	ENSGALT00000044787	-	GG	NULL	frameshift_variant	G5fs	ENSGALG00000026634	TMED4	transmembrane emp24 protein transport domain containing 4 [Source:HGNC Symbol
AADN03019884.1	215	215	ENSGALT00000043831	A	G	HETERO	missense_mutation	Y132C	ENSGALG00000026929	0	Uncharacterized protein [Source:UniProtKB/TrEMBL;Acc:R4GLH2]
AADN03020052.1	976	977	ENSGALT00000043538	-	C	NULL	frameshift_variant	Q302fs	ENSGALG00000026690	0	Uncharacterized protein [Source:UniProtKB/TrEMBL
AADN03020085.1	919	920	ENSGALT00000045093	-	G	NULL	frameshift_variant	G279fs	ENSGALG00000028987	0	Uncharacterized protein [Source:UniProtKB/TrEMBL
AADN03020412.1	719	719	ENSGALT00000044445	G	T	NULL	missense_mutation	G150W	ENSGALG00000027264	0	Uncharacterized protein [Source:UniProtKB/TrEMBL;Acc:R4GI28]
AADN03021576.1	2076	2077	ENSGALT00000043496	-	G	NULL	frameshift_variant	G14fs	ENSGALG00000025837	0	Uncharacterized protein [Source:UniProtKB/TrEMBL
AADN03021649.1	403	404	ENSGALT00000044473	-	C	NULL	frameshift_variant	G239fs	ENSGALG00000029128	0	Uncharacterized protein [Source:UniProtKB/TrEMBL
AADN03023857.1	537	537	ENSGALT00000043535	G	-	NULL	frameshift_variant	G171fs	ENSGALG00000027581	0	Uncharacterized protein [Source:UniProtKB/TrEMBL
AADN03024386.1	564	564	ENSGALT00000009085	G	T	NULL	missense_mutation	W126C	ENSGALG00000027348	0	Uncharacterized protein [Source:UniProtKB/TrEMBL;Acc:H9KZB7]
AADN03024991.1	1865	1866	ENSGALT00000043333	-	ATTCC	HETERO	frameshift_variant	G29fs	ENSGALG00000026389		Uncharacterized protein [Source:UniProtKB/TrEMBL
AADN03025011.1	6013	6014	ENSGALT00000045377	-	C	NULL	frameshift_variant	E369fs	ENSGALG00000027082	0	Uncharacterized protein [Source:UniProtKB/TrEMBL
AADN03025475.1	6749	6758	ENSGALT00000043675	TTGGAACCGA	-	NULL	frameshift_variant	P47fs	ENSGALG00000027493	0	Uncharacterized protein [Source:UniProtKB/TrEMBL
AADN03025503.1	2303	2303	ENSGALT00000044285	G	-	NULL	frameshift_variant	P401fs	ENSGALG00000028330	0	Uncharacterized protein [Source:UniProtKB/TrEMBL
AADN03025573.1	540	540	ENSGALT00000042651	T	-	NULL	frameshift_variant	I416fs	ENSGALG00000029067	0	Uncharacterized protein [Source:UniProtKB/TrEMBL
AADN03026270.1	371	372	ENSGALT00000044405	-	CT	NULL	frameshift_variant	P22fs	ENSGALG00000027954	0	Uncharacterized protein [Source:UniProtKB/TrEMBL
AADN03026270.1	1291	1291	ENSGALT00000044405	C	T	NULL	missense_mutation	R329C	ENSGALG00000027954	0	Uncharacterized protein [Source:UniProtKB/TrEMBL;Acc:R4GKS7]
AADN03026270.1	1824	1824	ENSGALT00000044405	G	T	NULL	missense_mutation	G491C	ENSGALG00000027954	0	Uncharacterized protein [Source:UniProtKB/TrEMBL;Acc:R4GKS7]
AADN03026431.1	463	464	ENSGALT00000043915	-	G	NULL	frameshift_variant	P570fs	ENSGALG00000026967	0	Uncharacterized protein [Source:UniProtKB/TrEMBL
AADN03026431.1	622	622	ENSGALT00000043915	T	G	NULL	missense_mutation	W517G	ENSGALG00000026967	0	Uncharacterized protein [Source:UniProtKB/TrEMBL;Acc:R4GLV9]
AADN03026431.1	2166	2166	ENSGALT00000043915	T	C	NULL	missense_mutation	F2S	ENSGALG00000026967	0	Uncharacterized protein [Source:UniProtKB/TrEMBL;Acc:R4GLV9]
JH375168.1	44078	44079	ENSGALT00000045326	-	C	NULL	frameshift_variant	G347fs	ENSGALG00000026053	0	Uncharacterized protein [Source:UniProtKB/TrEMBL
JH375221.1	64749	64750	ENSGALT00000022286	-	GT	NULL	frameshift_variant	D6fs	ENSGALG00000013705	SOCS7	suppressor of cytokine signaling 7 [Source:HGNC Symbol
JH375454.1	15271	15271	ENSGALT00000045661	C	A	HETERO	nonsense_mutation	G16X	ENSGALG00000025942	VAV1	vav 1 guanine nucleotide exchange factor [Source:HGNC Symbol
JH375489.1	10657	10657	ENSGALT00000045665	C	-	NULL	frameshift_variant	G44fs	ENSGALG00000028997	DNMT1	Gallus gallus DNA (cytosine-5-)-methyltransferase 1 (DNMT1), mRNA. [Source:RefSeq mRNA
JH375498.1	641	641	ENSGALT00000028295	C	G	NULL	missense_mutation	C127W	ENSGALG00000022209	0	Uncharacterized protein [Source:UniProtKB/TrEMBL;Acc:H9L0R9]
JH375501.1	806	807	ENSGALT00000023586	-	GGTGCCCAG	NULL	inframe_variant	L674delinsLWAP	ENSGALG00000014634	PMEL	melanocyte protein PMEL precursor [Source:RefSeq peptide
JH375504.1	3591	3591	ENSGALT00000035985	T	C	HETERO	missense_mutation	C200R	ENSGALG00000018934	ACVRL1	activin A receptor type II-like 1 [Source:HGNC Symbol;Acc:175]
JH375554.1	74433	74434	ENSGALT00000035835	-	G	NULL	frameshift_variant	G210fs	ENSGALG00000013587	COL2A1	Collagen alpha-1(II) chain [Source:UniProtKB/Swiss-Prot
JH375607.1	6267	6268	ENSGALT00000020936	GC	-	NULL	frameshift_variant	P14fs	ENSGALG00000012835	SLC16A13	solute carrier family 16, member 13 [Source:HGNC Symbol
JH375623.1	7694	7694	ENSGALT00000044042	T	A	HETERO	missense_mutation	L7H	ENSGALG00000026797	0	Uncharacterized protein [Source:UniProtKB/TrEMBL;Acc:R4GJQ5]
JH375653.1	13773	13773	ENSGALT00000043596	C	T	HETERO	missense_mutation	R496C	ENSGALG00000029154	GATAD2B	GATA zinc finger domain containing 2B [Source:HGNC Symbol;Acc:30778]
JH375701.1	24	24	ENSGALT00000044157	G	-	NULL	frameshift_variant	G1fs	ENSGALG00000028633	ITGA2B	integrin, alpha 2b (platelet glycoprotein IIb of IIb/IIIa complex, antigen CD41) [Source:HGNC Symbol
JH375733.1	1197	1197	ENSGALT00000042639	C	-	NULL	frameshift_variant	P76fs	ENSGALG00000029122	SHARPIN	SHANK-associated RH domain interactor [Source:HGNC Symbol
JH376246.1	9819	9821	ENSGALT00000046168	AGA	-	NULL	inframe_variant	53_54del	ENSGALG00000028129	0	Uncharacterized protein [Source:UniProtKB/TrEMBL
JH376255.1	1651	1671	ENSGALT00000043364	CCCTCCTCCTCCCCCTTCTCC	-	NULL	inframe_variant	20_27del	ENSGALG00000028143	GADD45B	growth arrest and DNA-damage-inducible, beta [Source:HGNC Symbol
JH376272.1	2654	2655	ENSGALT00000046023	-	A	NULL	frameshift_variant	N31fs	ENSGALG00000026855	0	Uncharacterized protein [Source:UniProtKB/TrEMBL
JH376272.1	2732	2732	ENSGALT00000046023	A	G	NULL	missense_mutation	Y57C	ENSGALG00000026855	0	Uncharacterized protein [Source:UniProtKB/TrEMBL;Acc:R4GFC3]
JH376272.1	3436	3436	ENSGALT00000046023	T	C	NULL	missense_mutation	C292R	ENSGALG00000026855	0	Uncharacterized protein [Source:UniProtKB/TrEMBL;Acc:R4GFC3]
JH376272.1	3980	3980	ENSGALT00000046023	A	-	NULL	frameshift_variant	H472fs	ENSGALG00000026855	0	Uncharacterized protein [Source:UniProtKB/TrEMBL
JH376272.1	4141	4141	ENSGALT00000046023	T	C	NULL	missense_mutation	C527R	ENSGALG00000026855	0	Uncharacterized protein [Source:UniProtKB/TrEMBL;Acc:R4GFC3]
JH376277.1	1883	1893	ENSGALT00000046018	ACTTATGGGGC	-	NULL	frameshift_variant	M1fs	ENSGALG00000026115	0	Uncharacterized protein [Source:UniProtKB/TrEMBL
JH376277.1	2505	2506	ENSGALT00000046018	-	A	NULL	frameshift_variant	P210fs	ENSGALG00000026115	0	Uncharacterized protein [Source:UniProtKB/TrEMBL
JH376312.1	1253	1254	ENSGALT00000043632	-	G	NULL	frameshift_variant	G139fs	ENSGALG00000027478	0	Uncharacterized protein [Source:UniProtKB/TrEMBL
JH376312.1	1378	1388	ENSGALT00000043632	TCTATGGGGTT	-	NULL	frameshift_variant	V180fs	ENSGALG00000027478	0	Uncharacterized protein [Source:UniProtKB/TrEMBL
JH376326.1	822	822	ENSGALT00000029619	T	G	NULL	missense_mutation	W148G	ENSGALG00000028179	0	Uncharacterized protein [Source:UniProtKB/TrEMBL;Acc:H9L136]
JH376330.1	386	387	ENSGALT00000045450	-	CA	NULL	frameshift_variant	L306fs	ENSGALG00000026224	DHDH	dihydrodiol dehydrogenase (dimeric) [Source:HGNC Symbol
JH376331.1	104409	104410	ENSGALT00000044035	-	C	NULL	frameshift_variant	W7fs	ENSGALG00000028024	CAPG	capping protein (actin filament), gelsolin-like [Source:HGNC Symbol
JH376349.1	36803	36804	ENSGALT00000042747	-	G	NULL	frameshift_variant	A1229fs	ENSGALG00000027495	LRRC16B	leucine rich repeat containing 16B [Source:HGNC Symbol
JH376349.1	55180	55180	ENSGALT00000042747	C	-	NULL	frameshift_variant	T140fs	ENSGALG00000027495	LRRC16B	leucine rich repeat containing 16B [Source:HGNC Symbol
JH376349.1	55227	55228	ENSGALT00000042747	-	C	NULL	frameshift_variant	G125fs	ENSGALG00000027495	LRRC16B	leucine rich repeat containing 16B [Source:HGNC Symbol
JH376379.1	74199	74199	ENSGALT00000035799	C	T	NULL	nonsense_mutation	R69X	ENSGALG00000022237	0	Uncharacterized protein [Source:UniProtKB/TrEMBL
Z	2269290	2269291	ENSGALT00000002620	-	TTT	NULL	inframe_variant	E454delinsEK	ENSGALG00000001705	SLC14A2	solute carrier family 14 (urea transporter), member 2 [Source:HGNC Symbol
Z	8994223	8994223	ENSGALT00000003796	C	T	NULL	missense_mutation	R838C	ENSGALG00000002412	GBA2	glucosidase, beta (bile acid) 2 [Source:HGNC Symbol;Acc:18986]
Z	10199846	10199846	ENSGALT00000005245	A	G	NULL	missense_mutation	Y277C	ENSGALG00000003310	SLC45A2	Gallus gallus solute carrier family 45, member 2 (SLC45A2), mRNA. [Source:RefSeq mRNA;Acc:NM_001083364]
Z	10711907	10711907	ENSGALT00000039152	T	C	NULL	missense_mutation	C1555R	ENSGALG00000023552	SPEF2	sperm flagellar 2 [Source:HGNC Symbol;Acc:26293]
Z	11351483	11351483	ENSGALT00000005754	T	C	NULL	missense_mutation	Y2429C	ENSGALG00000003631	C5orf42	chromosome 5 open reading frame 42 [Source:HGNC Symbol;Acc:25801]
Z	11388103	11388103	ENSGALT00000005754	G	A	NULL	missense_mutation	S195Y	ENSGALG00000003631	C5orf42	chromosome 5 open reading frame 42 [Source:HGNC Symbol;Acc:25801]
Z	16586837	16586839	ENSGALT00000042878	GCC	-	NULL	inframe_variant	304_304del	ENSGALG00000028754	MCIDAS	multiciliate differentiation and DNA synthesis associated cell cycle protein [Source:HGNC Symbol
Z	18493081	18493082	ENSGALT00000038791	-	CGGCGG	NULL	inframe_variant	P64delinsPPP	ENSGALG00000023448	0	Uncharacterized protein [Source:UniProtKB/TrEMBL
Z	21510877	21510882	ENSGALT00000023868	GAGTAT	-	NULL	inframe_variant	451_452del	ENSGALG00000014786	PIK3R1	phosphoinositide-3-kinase, regulatory subunit 1 (alpha) [Source:HGNC Symbol	YES
Z	22019847	22019847	ENSGALT00000043595	T	C	NULL	missense_mutation	C735R	ENSGALG00000026553	CMYA5	cardiomyopathy associated 5 [Source:HGNC Symbol;Acc:14305]
Z	22311209	22311209	ENSGALT00000007151	T	C	NULL	missense_mutation	C20R	ENSGALG00000004491	DMGDH	dimethylglycine dehydrogenase [Source:HGNC Symbol;Acc:24475]
Z	26211433	26211433	ENSGALT00000016528	A	-	NULL	frameshift_variant	K204fs	ENSGALG00000010164	SMARCA2	SWI/SNF related, matrix associated, actin dependent regulator of chromatin, subfamily a, member 2 [Source:HGNC Symbol
Z	37817004	37817004	ENSGALT00000024494	T	C	NULL	missense_mutation	C745R	ENSGALG00000015179	CEP78	centrosomal protein 78kDa [Source:HGNC Symbol;Acc:25740]
Z	47510762	47510764	ENSGALT00000000365	CGG	-	NULL	inframe_variant	197_198del	ENSGALG00000000276	FBXL17	F-box and leucine-rich repeat protein 17 [Source:HGNC Symbol
Z	56036837	56036840	ENSGALT00000023681	GGGG	-	NULL	frameshift_variant	M1fs	ENSGALG00000014692	LMNB1	Gallus gallus lamin B1 (LMNB1), mRNA. [Source:RefSeq mRNA
Z	56848833	56848833	ENSGALT00000037690	T	C	NULL	missense_mutation	F667S	ENSGALG00000014682	CAST	Gallus gallus calpastatin (CAST), mRNA. [Source:RefSeq mRNA;Acc:NM_001137650]
Z	56898250	56898250	ENSGALT00000023659	A	G	NULL	missense_mutation	Y6C	ENSGALG00000014682	CAST	Gallus gallus calpastatin (CAST), mRNA. [Source:RefSeq mRNA;Acc:NM_001137650]
Z	57250025	57250025	ENSGALT00000023641	A	G	NULL	missense_mutation	Y19C	ENSGALG00000014670	TTC37	tetratricopeptide repeat domain 37 [Source:HGNC Symbol;Acc:23639]
Z	57634945	57634950	ENSGALT00000045057	TAAAAG	-	HETERO	inframe_variant	1046_1048del	ENSGALG00000027932	ANKRD32	ankyrin repeat domain 32 [Source:HGNC Symbol
Z	59156363	59156363	ENSGALT00000044087	C	T	NULL	nonsense_mutation	Q2X	ENSGALG00000025915	ARRDC3	arrestin domain containing 3 [Source:HGNC Symbol
Z	63874872	63874872	ENSGALT00000025135	T	-	NULL	frameshift_variant	E67fs	ENSGALG00000015589	MSH3	mutS homolog 3 [Source:HGNC Symbol
Z	63988643	63988644	ENSGALT00000037640	-	GGCCCAGCCCGCCCGTC	NULL	frameshift_variant	P5fs	ENSGALG00000015571	RAD17	Gallus gallus RAD17 homolog (S. pombe) (RAD17), mRNA. [Source:RefSeq mRNA
Z	64959581	64959586	ENSGALT00000025055	GGGGCT	-	NULL	inframe_variant	16_18del	ENSGALG00000015543	MRPL50	Gallus gallus mitochondrial ribosomal protein L50 (MRPL50), nuclear gene encoding mitochondrial protein, mRNA. [Source:RefSeq mRNA
Z	68022247	68022247	ENSGALT00000028205	C	T	NULL	missense_mutation	R24C	ENSGALG00000017510	TUSC1	tumor suppressor candidate 1 [Source:HGNC Symbol;Acc:31010]
Z	68031183	68031183	ENSGALT00000044552	T	C	HETERO	missense_mutation	C161R	ENSGALG00000026659	0	Uncharacterized protein [Source:UniProtKB/TrEMBL;Acc:R4GJS0]
Z	69315672	69315672	ENSGALT00000002906	G	T	HETERO	missense_mutation	G227C	ENSGALG00000001871	0	Uncharacterized protein [Source:UniProtKB/TrEMBL;Acc:E1BXB3]
Z	70503450	70503455	ENSGALT00000043145	GCCGCC	-	NULL	inframe_variant	27_29del	ENSGALG00000026252	FOXE1	forkhead box E1 (thyroid transcription factor 2) [Source:HGNC Symbol
Z	70513884	70513884	ENSGALT00000045444	A	G	HETERO	missense_mutation	Y157C	ENSGALG00000026785	0	Uncharacterized protein [Source:UniProtKB/TrEMBL;Acc:R4GHF4]
Z	70514217	70514217	ENSGALT00000045444	T	A	HETERO	missense_mutation	V268D	ENSGALG00000026785	0	Uncharacterized protein [Source:UniProtKB/TrEMBL;Acc:R4GHF4]
Z	74741867	74741867	ENSGALT00000045634	G	A	NULL	missense_mutation	C33Y	ENSGALG00000027766	0	Uncharacterized protein [Source:UniProtKB/TrEMBL;Acc:H9L286]
Z	78460930	78460930	ENSGALT00000044207	C	T	NULL	missense_mutation	R10C	ENSGALG00000025805	ARF	ARF tumor suppressor [Source:RefSeq peptide;Acc:NP_989765]
Z	80667978	80667978	ENSGALT00000036116	C	T	NULL	missense_mutation	R327C	ENSGALG00000028127	0	Uncharacterized protein [Source:UniProtKB/TrEMBL;Acc:H9L342]
Z	80812056	80812057	ENSGALT00000043353	-	GGC	NULL	inframe_variant	A84delinsAA	ENSGALG00000028063	LOX	Gallus gallus lysyl oxidase (LOX), mRNA. [Source:RefSeq mRNA
Z	81065492	81065493	ENSGALT00000008561	-	GG	HETERO	frameshift_variant	G14fs	ENSGALG00000005337		sorting nexin-2 [Source:RefSeq peptide

## Sheet: heteroallelic_mutations
Ensembl_gene_ID	HGNC_symbol	Description	No_of_mutations	Chromosome	Mutation1_Start	Reference	Altered	Mutation2_Start	Reference	Altered	Mutation3_Start	Reference	Altered	Mutation4_Start	Reference	Altered	Mutation5_Start	Reference	Altered	Mutation6_Start	Reference	Altered	Mutation7_Start	Reference	Altered	COSMIC	Kandeth_et_al
ENSGALG00000000178		MHC class I alpha chain 1	2	16	74066	G	A	74804	T	C
ENSGALG00000001040	MEGF6	multiple EGF-like-domains 6 [Source:HGNC Symbol	3	21	1017817	G	T	1027027	C	T	1002242	CGGCCGACCGTGGCCG	CGGCCG
ENSGALG00000001874		Uncharacterized protein [Source:UniProtKB/TrEMBL	2	13	4100322	T	A	4100323	A	T
ENSGALG00000002067		Uncharacterized protein [Source:UniProtKB/TrEMBL	2	14	13379395	G	T	13379396	C	T
ENSGALG00000002083		Perilipin [Source:UniProtKB/TrEMBL	2	20	2380568	C	T	2380698	C	A
ENSGALG00000002407		Uncharacterized protein [Source:UniProtKB/TrEMBL	2	11	1635505	G	A	1636206	G	A
ENSGALG00000002460	WDR75	WD repeat domain 75 [Source:HGNC Symbol	2	7	374494	T	C	374495	G	A
ENSGALG00000002521	UBA7	ubiquitin-like modifier activating enzyme 7 [Source:HGNC Symbol	2	12	2430925	G	A	2433170	G	A
ENSGALG00000003320	CCDC180	coiled-coil domain containing 180 [Source:HGNC Symbol	2	17	6844455	A	G	6847959	C	T
ENSGALG00000003534	DDX31	DEAD (Asp-Glu-Ala-Asp) box polypeptide 31 [Source:HGNC Symbol	2	17	6627039	G	A	6592876	CCTGGAGGAAGGCT	CCT
ENSGALG00000003661	SETX	senataxin [Source:HGNC Symbol	2	17	6508620	T	A	6508460	ACTTCTTCT	ACTTCT
ENSGALG00000003781	SUN1	Sad1 and UNC84 domain containing 1 [Source:HGNC Symbol	2	14	2161653	TC	TCC	2161838	TTAT	TTATAT
ENSGALG00000003852	LAMC3	laminin, gamma 3 [Source:HGNC Symbol	2	17	6066830	C	T	6071459	C	T
ENSGALG00000003955	CEP350	centrosomal protein 350kDa [Source:HGNC Symbol	2	8	5992357	G	A	6018962	T	C
ENSGALG00000004009	DHRS13	dehydrogenase/reductase (SDR family) member 13 [Source:HGNC Symbol	2	19	5880799	G	A	5880823	G	A
ENSGALG00000004297	DNAH1	dynein, axonemal, heavy chain 1 [Source:HGNC Symbol	2	12	3087518	C	T	3046288	GA	GAATA
ENSGALG00000004617		Uncharacterized protein [Source:UniProtKB/TrEMBL	3	JH375197.1	5814	A	T	5815	G	T	5816	C	T
ENSGALG00000004754	OBSCN	obscurin, cytoskeletal calmodulin and titin-interacting RhoGEF [Source:HGNC Symbol	3	2	2142562	G	A	2238185	G	A	2220673	ACCTCCT	ACCT
ENSGALG00000004981	TSEN2	Gallus gallus tRNA splicing endonuclease 2 homolog (S. cerevisiae) (TSEN2), mRNA. [Source:RefSeq mRNA	2	12	4919492	G	T	4919509	CACAGAAAATACAGAA	CACAGAA
ENSGALG00000005282	NKTR	natural killer-tumor recognition sequence [Source:HGNC Symbol	2	2	1960940	C	T	1959966	GTCCAGATCCAGATC	GTCCAGATC
ENSGALG00000005573	NOLC1	nucleolar and coiled-body phosphoprotein 1 [Source:HGNC Symbol	2	6	16321905	TAGCAGCAG	TAGCAG	16325224	TGAGGAG	TGAG
ENSGALG00000005595	HPS4	Hermansky-Pudlak syndrome 4 [Source:HGNC Symbol	2	15	7151189	G	A	7151190	A	G
ENSGALG00000005603	NACAD	NAC alpha domain containing [Source:HGNC Symbol	2	2	4006910	T	C	4003241	GCCACC	GCCACCACC
ENSGALG00000005689	PAX2	paired box 2 [Source:HGNC Symbol	2	6	16724153	GAGAAGAAG	GAGAAG	16724258	GAAGAAAGAAAGAAAGAGAGAAAGAAAGA	GAAGAAAGAAAGAAAGAAAGAGAGAAAGAAAGA
ENSGALG00000006097	PLXNA1	plexin A1 [Source:HGNC Symbol	3	12	9897135	G	A	9897914	T	C	9898022	C	A
ENSGALG00000006320		Uncharacterized protein [Source:UniProtKB/TrEMBL	2	15	8073601	G	T	8073607	AGGAGAGTTTTGTGTTAG	A
ENSGALG00000006740		Uncharacterized protein [Source:UniProtKB/TrEMBL	2	5	14129770	A	G	14147004	TG	T
ENSGALG00000006988	RNF213	ring finger protein 213 [Source:HGNC Symbol	2	18	9780934	G	A	9815801	CT	CTT																YES
ENSGALG00000007505	MUC4	mucin 4, cell surface associated [Source:HGNC Symbol	2	9	14471201	G	A	14472759	G	A
ENSGALG00000007650	SLC9A3R1	Gallus gallus solute carrier family 9, subfamily A (NHE3, cation proton antiporter 3), member 3 regulator 1 (SLC9A3R1), mRNA. [Source:RefSeq mRNA	2	18	10713195	A	G	10713567	CG	C
ENSGALG00000007917	LAMB4	laminin, beta 4 [Source:HGNC Symbol	2	1	14737581	T	C	14751464	G	A
ENSGALG00000008136		uncharacterized protein LOC424064 [Source:RefSeq peptide	2	7	10508604	C	G	10508721	TGGTGGCGGCGGCGGTGG	TGGTGGCGGCGGCGGTGGCGGCGGCGGTGG
ENSGALG00000008138	AP1B1	adaptor-related protein complex 1, beta 1 subunit [Source:HGNC Symbol	2	15	11142844	G	A	11142555	GGGGGAGATGCTGCAGGGGAG	GGGGGAG
ENSGALG00000008171	FAM208B	family with sequence similarity 208, member B [Source:HGNC Symbol	2	1	1033221	C	T	1033447	CCTTCTT	CCTT
ENSGALG00000008515	ATL2	atlastin GTPase 2 [Source:HGNC Symbol	2	3	15774706	C	A	15774707	A	T
ENSGALG00000008594		Uncharacterized protein [Source:UniProtKB/TrEMBL	3	3	4359822	T	C	4364431	G	T
ENSGALG00000008861	BSPRY	B-box and SPRY domain containing [Source:HGNC Symbol	2	17	1459603	A	C	1459627	CGGAGGGAGGGAGGGAGGGAGG	CGGAGGGAGGGAGGGAGGGAGGGAGG
ENSGALG00000009145	STARD9	StAR-related lipid transfer (START) domain containing 9 [Source:HGNC Symbol	4	5	25108888	C	T	25116052	C	T
ENSGALG00000010185	HSPA4L	Gallus gallus heat shock 70kDa protein 4-like (HSPA4L), mRNA. [Source:RefSeq mRNA	3	4	33747395	G	A	33747333	CCCGTCTCTCGCCGT	CCCGT	33747632	TGGCG	TGGCGGCG
ENSGALG00000010312	PLCH1	phospholipase C, eta 1 [Source:HGNC Symbol	2	9	22497359	A	G	22497040	AAG	AAGCAG
ENSGALG00000010324	MRPL1	mitochondrial ribosomal protein L1 [Source:HGNC Symbol	2	4	34394727	A	G	34394649	G	GGGC
ENSGALG00000011025	SIPA1L2	signal-induced proliferation-associated 1 like 2 [Source:HGNC Symbol	2	3	38475542	AGGAGCGGAGCGGAGC	AGGAGCGGAGC	38475764	AGCGCGCG	AGCGCGCGCG
ENSGALG00000011252		Uncharacterized protein [Source:UniProtKB/TrEMBL	2	7	21628838	C	T	21631258	TGGGGGGGGGG	TGGGGGGGGGGGG
ENSGALG00000011811	SYNE2	spectrin repeat containing, nuclear envelope 2 [Source:HGNC Symbol	3	5	52996743	C	T	53046941	T	A	53086322	G	A
ENSGALG00000012100		Uncharacterized protein [Source:UniProtKB/TrEMBL	2	7	27835029	T	C	27837414	G	A
ENSGALG00000013079		Uncharacterized protein [Source:UniProtKB/TrEMBL	2	2	80017586	TCTTCACTTCAC	TCTTCAC	80091268	GAGCA	GA
ENSGALG00000013101		Uncharacterized protein [Source:UniProtKB/TrEMBL	3	16	321083	G	A	323669	C	T	323690	A	G
ENSGALG00000013239	NES	nestin [Source:HGNC Symbol	5	25	484355	C	A	486211	T	G	486238	T	C	486239	G	A	486379	G	T
ENSGALG00000013985		Uncharacterized protein [Source:UniProtKB/TrEMBL	3	1	139397007	G	T	139400331	G	A	139402916	G	A
ENSGALG00000014200	GABRB1	gamma-aminobutyric acid (GABA) A receptor, beta 1 [Source:HGNC Symbol	2	4	66475733	GTTTTTTT	GTTTTTTTT	ATTGTT	ATTGTTTGTT
ENSGALG00000014226	KIAA0930	KIAA0930 [Source:HGNC Symbol	2	1	70461145	A	G	70461514	GTGGCCCTC	G
ENSGALG00000014240	PKDREJ	polycystin (PKD) family receptor for egg jelly [Source:HGNC Symbol	2	1	71476054	G	A	71477097	T	A
ENSGALG00000014479	FAM184B	family with sequence similarity 184, member B [Source:HGNC Symbol	2	4	75537055	C	T	75528650	AAA	AAAAACAA
ENSGALG00000014634	PMEL	melanocyte protein PMEL precursor [Source:RefSeq peptide	2	JH375501.1	1718	CTGCAGCTGTGGGT	CT	1790	CTGCAGCTGTGGGT	CT
ENSGALG00000015375	PLCXD2	phosphatidylinositol-specific phospholipase C, X domain containing 2 [Source:HGNC Symbol	2	1	87804301	G	T	87804306	ATTTT	ATTT
ENSGALG00000015804	LTN1	E3 ubiquitin-protein ligase listerin [Source:UniProtKB/Swiss-Prot	2	1	103303040	G	A	103303041	A	G
ENSGALG00000015852		Uncharacterized protein [Source:UniProtKB/TrEMBL	2	4	85372417	T	C	85372418	G	C
ENSGALG00000015887	URB1	URB1 ribosome biogenesis 1 homolog (S. cerevisiae) [Source:HGNC Symbol	2	1	104250554	G	A	104232099	TTAATA	TTA
ENSGALG00000016186	PDE9A	phosphodiesterase 9A [Source:HGNC Symbol	2	1	108864848	G	A	108866920	C	T
ENSGALG00000016267	PHF3	PHD finger protein 3 [Source:HGNC Symbol	2	3	85025477	A	C	84999632	GTCCTC	GTC
ENSGALG00000017008	RCBTB1	regulator of chromosome condensation (RCC1) and BTB (POZ) domain containing protein 1 [Source:HGNC Symbol	2	1	168560322	C	T	168560341	G	A
ENSGALG00000018878		Uncharacterized protein [Source:UniProtKB/TrEMBL	3	25	1119039	A	G	1120168	G	A	1120170	G	A
ENSGALG00000020492	MUC6	mucin 6, oligomeric mucus/gel-forming [Source:HGNC Symbol	3	5	14450547	C	T	14452377	C	T	14449174	CAGAAG	CAG
ENSGALG00000020905	KSR2	kinase suppressor of ras 2 [Source:HGNC Symbol	2	15	11221839	C	T	11221118	CG	C
ENSGALG00000022808	RRP1B	Gallus gallus ribosomal RNA processing 1 homolog B (S. cerevisiae) (RRP1B), mRNA. [Source:RefSeq mRNA	2	1	109373063	TAAGAAGA	TAAGA	109379437	AAACAAC	AAAC
ENSGALG00000023506	NINL	ninein-like [Source:HGNC Symbol	2	3	15748256	G	A	15754374	CTCTTTTT	CT
ENSGALG00000023898	PLEKHG4	pleckstrin homology domain containing, family G (with RhoGef domain) member 4 [Source:HGNC Symbol	2	11	1252339	C	A	1251626	CTTTTTTTT	CTTTTTTTTTTT
ENSGALG00000024107		Uncharacterized protein [Source:UniProtKB/TrEMBL	3	14	4831682	C	A	4831550	GAAAAAAA	GAAAAAAAA	4831648	GC	G
ENSGALG00000024243		Uncharacterized protein [Source:UniProtKB/TrEMBL	2	6	9367441	C	T	9367448	C	T
ENSGALG00000024372	BF2	Gallus gallus Major histocompatibility complex class I antigen BF2 (BF2), mRNA. [Source:RefSeq mRNA	2	16	60552	T	G	61143	C	T
ENSGALG00000025714		Uncharacterized protein [Source:UniProtKB/TrEMBL	3	3	42744787	TC	T	42744880	CT	CTTTT	42745036	TTTCCTT	TTT
ENSGALG00000025716		Uncharacterized protein [Source:UniProtKB/TrEMBL	2	Z	74158844	C	A	74158845	A	C
ENSGALG00000025895		Uncharacterized protein [Source:UniProtKB/TrEMBL	2	3	80054284	C	T	80054285	A	G
ENSGALG00000026003		Uncharacterized protein [Source:UniProtKB/TrEMBL	4	4	33746536	C	T	33747395	G	A	33747333	CCCGTCTCTCGCCGT	CCCGT	33747632	TGGCG	TGGCGGCG
ENSGALG00000026053		Uncharacterized protein [Source:UniProtKB/TrEMBL	3	JH375168.1	44018	G	A	44774	G	A	45036	G	C
ENSGALG00000026110	SHANK3	SH3 and multiple ankyrin repeat domains 3 [Source:HGNC Symbol	2	1	263369	A	T	415973	CCTCTCTC	CCTCTC
ENSGALG00000026115		Uncharacterized protein [Source:UniProtKB/TrEMBL	2	JH376277.1	2378	C	T	2379	C	T
ENSGALG00000026129	DCTN1	dynactin 1 [Source:HGNC Symbol	3	JH375168.1	52662	G	A	52670	AGGGGGGG	AGGGGGGGGG	68809	CCCCCGGCCC	CCCC
ENSGALG00000026142		Uncharacterized protein [Source:UniProtKB/TrEMBL	3	16	321083	G	A	323669	C	T	323690	A	G
ENSGALG00000026181	STRIP2	striatin interacting protein 2 [Source:HGNC Symbol	2	1	710231	G	T	710203	ACCGAACCCGAAC	ACCGAACCCGAACCCGAAC
ENSGALG00000026199		Uncharacterized protein [Source:UniProtKB/TrEMBL	3	12	9897135	G	A	9897914	T	C	9898022	C	A
ENSGALG00000026204		Uncharacterized protein [Source:UniProtKB/TrEMBL	5	28	2068591	C	A	2068629	G	A
ENSGALG00000026246	GIF	gastric intrinsic factor (vitamin B synthesis) [Source:HGNC Symbol	2	5	486884	A	T	486885	T	C
ENSGALG00000026256		Uncharacterized protein [Source:UniProtKB/TrEMBL	2	25	1148422	C	T	1150597	TGGCTGA	T
ENSGALG00000026269	TAP1	Gallus gallus transporter 1, ATP-binding cassette, sub-family B (MDR/TAP) (TAP1), mRNA. [Source:RefSeq mRNA	2	16	74066	G	A	74804	T	C
ENSGALG00000026331		Uncharacterized protein [Source:UniProtKB/TrEMBL	3	AADN03020974.1	126	C	A	165	A	C
ENSGALG00000026366		gga-mir-7474 [Source:miRBase	2	7	14735368	TGAAAAGAAAGAAAAGAAAGAA	TGAAAAGAAAGAA	14743048	CTG	C
ENSGALG00000026387		Uncharacterized protein [Source:UniProtKB/TrEMBL	2	AADN03017829.1	5561	G	A	5794	A	T
ENSGALG00000026541		Uncharacterized protein [Source:UniProtKB/TrEMBL	3	28	782524	C	T	783198	G	T	784489	G	C
ENSGALG00000026602		Uncharacterized protein [Source:UniProtKB/TrEMBL	2	4	35865298	G	A	35865538	T	A
ENSGALG00000026797		Uncharacterized protein [Source:UniProtKB/TrEMBL	3	JH375623.1	7671	C	A	7693	A	G	7695	G	C
ENSGALG00000026812		Uncharacterized protein [Source:UniProtKB/TrEMBL	4	AADN03019639.1	354	G	A	459	G	C	491	T	C	888	A	G
ENSGALG00000026855		Uncharacterized protein [Source:UniProtKB/TrEMBL	4	JH376272.1	2881	T	G	3406	G	T	3823	G	T	4063	G	T
ENSGALG00000026925		Uncharacterized protein [Source:UniProtKB/TrEMBL	2	1	36568098	GA	G	36568124	AAAGAA	AAA
ENSGALG00000026967		Uncharacterized protein [Source:UniProtKB/TrEMBL	4	AADN03026431.1	516	A	T	810	T	C	1620	T	C
ENSGALG00000027128		Uncharacterized protein [Source:UniProtKB/TrEMBL	2	Z	74158844	C	A	74158845	A	C
ENSGALG00000027185		Uncharacterized protein [Source:UniProtKB/TrEMBL	2	18	10713195	A	G	10713567	CG	C
ENSGALG00000027224	MAP1S	microtubule-associated protein 1S [Source:HGNC Symbol	2	28	3199883	T	G	3202318	C	T
ENSGALG00000027254		Uncharacterized protein [Source:UniProtKB/TrEMBL	2	1	91700605	CCGGCGCGGCGCGGCGCGGCG	CCGGCGCGGCGCGGCGCGGCGCGGCG	91701131	CGCTGCTGCTGCTGCTGCTGCTGCTGC	CGCTGCTGCTGCTGCTGCTGCTGCTGCTGC
ENSGALG00000027674		Uncharacterized protein [Source:UniProtKB/TrEMBL	2	1	68343196	T	C	68342438	GCGGGCCGG	GCGGGCCGGGCCGG
ENSGALG00000027715		Uncharacterized protein [Source:UniProtKB/TrEMBL	2	AADN03015727.1	81	C	T	139	ACA	ACAGGCAGTCA
ENSGALG00000027774	ALMS1	Alstrom syndrome 1 [Source:HGNC Symbol	4	4	89135276	G	A	89150035	G	A	89157103	G	A	89157104	A	C
ENSGALG00000027851		Uncharacterized protein [Source:UniProtKB/TrEMBL	3	AADN03020125.1	158	TGGGGGTGCCCACCTCGGGG	TGGGG	977	GCGTGGGGCGGGC	G	1046	G	GCT
ENSGALG00000027910		Uncharacterized protein [Source:UniProtKB/TrEMBL	2	1	70461145	A	G	70461514	GTGGCCCTC	G
ENSGALG00000027945		Uncharacterized protein [Source:UniProtKB/TrEMBL	2	4	37454932	C	T	37455477	C	T
ENSGALG00000027954		Uncharacterized protein [Source:UniProtKB/TrEMBL	2	AADN03026270.1	622	C	T	1489	T	C
ENSGALG00000028137		Uncharacterized protein [Source:UniProtKB/TrEMBL	2	Z	74158844	C	A	74158845	A	C
ENSGALG00000028138	RP1L1	retinitis pigmentosa 1-like 1 [Source:HGNC Symbol	2	3	106375469	GTTTCTTCCTCCTCCTCTTCCTCTTTTGCTCTTTCTTCCTCCTCCTCTTCCT	GTTTCTTCCTCCTCCTCTTCCT	106378908	ATTCTTCTT	ATTCTT
ENSGALG00000028160		Uncharacterized protein [Source:UniProtKB/TrEMBL	2	AADN03020473.1	250	C	T	652	GCATTGGCACTGTGTCATTGGCACTGTGTCA	GCATTGGCACTGTGTCA
ENSGALG00000028262	PRICKLE4	prickle homolog 4 (Drosophila) [Source:HGNC Symbol	2	26	5006413	C	T	5006414	A	G
ENSGALG00000028330		Uncharacterized protein [Source:UniProtKB/TrEMBL	3	AADN03025503.1	155	C	T	218	C	T	282	C	T
ENSGALG00000028379		Uncharacterized protein [Source:UniProtKB/TrEMBL	2	AADN03010982.1	1432	G	A	1552	A	G
ENSGALG00000028395		Uncharacterized protein [Source:UniProtKB/TrEMBL	5	3	104574129	C	T	104574261	C	T	104574532	C	T	104574048	GTGCAGCCCTGCAGCCC	GTGCAGCCC		104574565	ATCCTC	ATCCTCCTC
ENSGALG00000028626	DCLRE1B	DNA cross-link repair 1B [Source:HGNC Symbol	2	26	3712311	T	C	3712361	TCCTCCCTC	TCCTCCCTCCCTC
ENSGALG00000028657		Uncharacterized protein [Source:UniProtKB/TrEMBL	2	4	65040682	C	T	65040797	CAGGAGGGCTAGGAGGGCTA	CAGGAGGGCTA
ENSGALG00000028692		Uncharacterized protein [Source:UniProtKB/TrEMBL	3	3	38475019	GCCCATCCCA	GCCCA	38475542	AGGAGCGGAGCGGAGC	AGGAGCGGAGC	38475764	AGCGCGCG	AGCGCGCGCG
ENSGALG00000028712		Uncharacterized protein [Source:UniProtKB/TrEMBL	2	AADN03013871.1	772	TAACCACAACCACAA	TAACCACAA	905	CATAACCACAACGATAACCACAACGATAACCA	CATAACCACAACGATAACCA
ENSGALG00000028752	SGCA	sarcoglycan, alpha (50kDa dystrophin-associated glycoprotein) [Source:HGNC Symbol	3	JH375682.1	1107	G	A	1142	C	T	1143	A	G
ENSGALG00000028779	GAS2L1	growth arrest-specific 2 like 1 [Source:HGNC Symbol	2	15	11142844	G	A	11142555	GGGGGAGATGCTGCAGGGGAG	GGGGGAG
ENSGALG00000028859		Uncharacterized protein [Source:UniProtKB/TrEMBL	7	10	1932835	G	A	1933164	T	G	1933166	C	A	1932879	GC	G	1933175	AT	A	1933196	AT	A	1933247	GC	G
ENSGALG00000028964		Uncharacterized protein [Source:UniProtKB/TrEMBL	3	2	67575866	A	G	67575859	AAGA	AA	67575977	TAAAA	TAAAAA
ENSGALG00000029025		Uncharacterized protein [Source:UniProtKB/TrEMBL	4	25	486211	T	G	486238	T	C	486239	G	A	486379	G	T
ENSGALG00000029067		Uncharacterized protein [Source:UniProtKB/TrEMBL	3	AADN03025573.1	911	C	A	807	AT	A	1446	ACCCC	ACCCCC
ENSGALG00000029111		Uncharacterized protein [Source:UniProtKB/TrEMBL	7	AADN03013745.1	557	C	T	558	A	G	741	A	G	1507	A	G	678	TGTCGTC	TGTC	749	GT	G	1677	C	CA
ENSGALG00000029165		Uncharacterized protein [Source:UniProtKB/TrEMBL	3	26	2659189	A	G	2658850	AC	ACCC	2658990	TCTGATTTGCCTCCAGAGCACA	T
ENSGALG00000029171		Uncharacterized protein [Source:UniProtKB/TrEMBL	2	AADN03016582.1	7925	C	T	7926	A	G

## Sheet: all_Hs_homologs
Gg_Ensembl_gene_ID	Gg_HGNC_symbol	Hs_Ensembl_gene_ID	Hs_HGNC_symbol	Hs_description
ENSGALG00000000178	0	ENSG00000104870	FCGRT	Fc fragment of IgG, receptor, transporter, alpha [Source:HGNC Symbol;Acc:3621]
ENSGALG00000000178	0	ENSG00000010704	HFE	hemochromatosis [Source:HGNC Symbol;Acc:4886]
ENSGALG00000000178	0	ENSG00000153029	MR1	major histocompatibility complex, class I-related [Source:HGNC Symbol;Acc:4975]
ENSGALG00000000178	0	ENSG00000160862	AZGP1	alpha-2-glycoprotein 1, zinc-binding [Source:HGNC Symbol;Acc:910]
ENSGALG00000000186	MTCH1	ENSG00000137409	MTCH1	mitochondrial carrier 1 [Source:HGNC Symbol;Acc:17586]
ENSGALG00000000209	PRNP	ENSG00000171867	PRNP	prion protein [Source:HGNC Symbol;Acc:9449]
ENSGALG00000000276	FBXL17	ENSG00000145743	FBXL17	F-box and leucine-rich repeat protein 17 [Source:HGNC Symbol;Acc:13615]
ENSGALG00000000584	PTPRH	ENSG00000080031	PTPRH	protein tyrosine phosphatase, receptor type, H [Source:HGNC Symbol;Acc:9672]
ENSGALG00000000621	KANK3	ENSG00000186994	KANK3	KN motif and ankyrin repeat domains 3 [Source:HGNC Symbol;Acc:24796]
ENSGALG00000000652	ACOT7	ENSG00000097021	ACOT7	acyl-CoA thioesterase 7 [Source:HGNC Symbol;Acc:24157]
ENSGALG00000000674	MYO1D	ENSG00000176658	MYO1D	myosin ID [Source:HGNC Symbol;Acc:7598]
ENSGALG00000000730	CACNA1S	ENSG00000081248	CACNA1S	calcium channel, voltage-dependent, L type, alpha 1S subunit [Source:HGNC Symbol;Acc:1397]
ENSGALG00000000776	BRPF3	ENSG00000096070	BRPF3	bromodomain and PHD finger containing, 3 [Source:HGNC Symbol;Acc:14256]
ENSGALG00000000784	PIP5K1C	ENSG00000186111	PIP5K1C	phosphatidylinositol-4-phosphate 5-kinase, type I, gamma [Source:HGNC Symbol;Acc:8996]
ENSGALG00000000838	PRKRIR	ENSG00000137492	PRKRIR	protein-kinase, interferon-inducible double stranded RNA dependent inhibitor, repressor of (P58 repressor) [Source:HGNC Symbol;Acc:9440]
ENSGALG00000000890	SRPK1	ENSG00000096063	SRPK1	SRSF protein kinase 1 [Source:HGNC Symbol;Acc:11305]
ENSGALG00000000936	LMX1B	ENSG00000136944	LMX1B	LIM homeobox transcription factor 1, beta [Source:HGNC Symbol;Acc:6654]
ENSGALG00000001033	FOXRED1	ENSG00000110074	FOXRED1	FAD-dependent oxidoreductase domain containing 1 [Source:HGNC Symbol;Acc:26927]
ENSGALG00000001040	MEGF6	ENSG00000162591	MEGF6	multiple EGF-like-domains 6 [Source:HGNC Symbol;Acc:3232]
ENSGALG00000001062	GGT7	ENSG00000131067	GGT7	gamma-glutamyltransferase 7 [Source:HGNC Symbol;Acc:4259]
ENSGALG00000001283	SRRM1	ENSG00000133226	SRRM1	serine/arginine repetitive matrix 1 [Source:HGNC Symbol;Acc:16638]
ENSGALG00000001426	MECR	ENSG00000116353	MECR	mitochondrial trans-2-enoyl-CoA reductase [Source:HGNC Symbol;Acc:19691]
ENSGALG00000001436	PWWP2A	ENSG00000170234	PWWP2A	PWWP domain containing 2A [Source:HGNC Symbol;Acc:29406]
ENSGALG00000001606	INPP5B	ENSG00000204084	INPP5B	inositol polyphosphate-5-phosphatase, 75kDa [Source:HGNC Symbol;Acc:6077]
ENSGALG00000001629	0		#N/A	#N/A
ENSGALG00000001636	EDC4	ENSG00000038358	EDC4	enhancer of mRNA decapping 4 [Source:HGNC Symbol;Acc:17157]
ENSGALG00000001666	RPAIN	ENSG00000129197	RPAIN	RPA interacting protein [Source:HGNC Symbol;Acc:28641]
ENSGALG00000001705	SLC14A2	ENSG00000132874	SLC14A2	solute carrier family 14 (urea transporter), member 2 [Source:HGNC Symbol;Acc:10919]
ENSGALG00000001800	DUS3L	ENSG00000141994	DUS3L	dihydrouridine synthase 3-like (S. cerevisiae) [Source:HGNC Symbol;Acc:26920]
ENSGALG00000001871	0		#N/A	#N/A
ENSGALG00000001874	0		#N/A	#N/A
ENSGALG00000001921	SDCCAG3	ENSG00000165689	SDCCAG3	serologically defined colon cancer antigen 3 [Source:HGNC Symbol;Acc:10667]
ENSGALG00000001978	MED16	ENSG00000175221	MED16	mediator complex subunit 16 [Source:HGNC Symbol;Acc:17556]
ENSGALG00000002067	0	ENSG00000189366	ALG1L	ALG1, chitobiosyldiphosphodolichol beta-mannosyltransferase-like [Source:HGNC Symbol;Acc:33721]
ENSGALG00000002067	0	ENSG00000033011	ALG1	ALG1, chitobiosyldiphosphodolichol beta-mannosyltransferase [Source:HGNC Symbol;Acc:18294]
ENSGALG00000002083	0	ENSG00000214456	PLIN5	perilipin 5 [Source:HGNC Symbol;Acc:33196]
ENSGALG00000002164	DDX59	ENSG00000118197	DDX59	DEAD (Asp-Glu-Ala-Asp) box polypeptide 59 [Source:HGNC Symbol;Acc:25360]
ENSGALG00000002184	RANBP17	ENSG00000204764	RANBP17	RAN binding protein 17 [Source:HGNC Symbol;Acc:14428]
ENSGALG00000002253	HEMK1	ENSG00000114735	HEMK1	HemK methyltransferase family member 1 [Source:HGNC Symbol;Acc:24923]
ENSGALG00000002276	EME2	ENSG00000197774	EME2	essential meiotic structure-specific endonuclease subunit 2 [Source:HGNC Symbol;Acc:27289]
ENSGALG00000002327	NRG3	ENSG00000185737	NRG3	neuregulin 3 [Source:HGNC Symbol;Acc:7999]
ENSGALG00000002407	0	ENSG00000215642	AL360154.1	0
ENSGALG00000002407	0	ENSG00000157423	HYDIN	HYDIN, axonemal central pair apparatus protein [Source:HGNC Symbol;Acc:19368]
ENSGALG00000002407	0	ENSG00000234295	AC109135.1	0
ENSGALG00000002412	GBA2	ENSG00000070610	GBA2	glucosidase, beta (bile acid) 2 [Source:HGNC Symbol;Acc:18986]
ENSGALG00000002447	CTNNA1	ENSG00000044115	CTNNA1	catenin (cadherin-associated protein), alpha 1, 102kDa [Source:HGNC Symbol;Acc:2509]
ENSGALG00000002449	0	ENSG00000140254	DUOXA1	dual oxidase maturation factor 1 [Source:HGNC Symbol;Acc:26507]
ENSGALG00000002449	0	ENSG00000140274	DUOXA2	dual oxidase maturation factor 2 [Source:HGNC Symbol;Acc:32698]
ENSGALG00000002451	KCNT2	ENSG00000162687	KCNT2	potassium channel, subfamily T, member 2 [Source:HGNC Symbol;Acc:18866]
ENSGALG00000002460	WDR75	ENSG00000115368	WDR75	WD repeat domain 75 [Source:HGNC Symbol;Acc:25725]
ENSGALG00000002470	CYP27A1	ENSG00000135929	CYP27A1	cytochrome P450, family 27, subfamily A, polypeptide 1 [Source:HGNC Symbol;Acc:2605]
ENSGALG00000002521	UBA7	ENSG00000182179	UBA7	ubiquitin-like modifier activating enzyme 7 [Source:HGNC Symbol;Acc:12471]
ENSGALG00000002527	TMEM201	ENSG00000188807	TMEM201	transmembrane protein 201 [Source:HGNC Symbol;Acc:33719]
ENSGALG00000002559	HMHA1	ENSG00000180448	HMHA1	histocompatibility (minor) HA-1 [Source:HGNC Symbol;Acc:17102]
ENSGALG00000002648	FUK	ENSG00000157353	FUK	fucokinase [Source:HGNC Symbol;Acc:29500]
ENSGALG00000002958	DNER	ENSG00000187957	DNER	delta/notch-like EGF repeat containing [Source:HGNC Symbol;Acc:24456]
ENSGALG00000002961	0		#N/A	#N/A
ENSGALG00000002991	ARID5B	ENSG00000150347	ARID5B	AT rich interactive domain 5B (MRF1-like) [Source:HGNC Symbol;Acc:17362]
ENSGALG00000003000	SUGP1	ENSG00000105705	SUGP1	SURP and G patch domain containing 1 [Source:HGNC Symbol;Acc:18643]
ENSGALG00000003109	PINK1	ENSG00000158828	PINK1	PTEN induced putative kinase 1 [Source:HGNC Symbol;Acc:14581]
ENSGALG00000003140	0		#N/A	#N/A
ENSGALG00000003166	REXO4	ENSG00000148300	REXO4	REX4, RNA exonuclease 4 homolog (S. cerevisiae) [Source:HGNC Symbol;Acc:12820]
ENSGALG00000003277	SUZ12	ENSG00000178691	SUZ12	SUZ12 polycomb repressive complex 2 subunit [Source:HGNC Symbol;Acc:17101]
ENSGALG00000003305	LETM2	ENSG00000165046	LETM2	leucine zipper-EF-hand containing transmembrane protein 2 [Source:HGNC Symbol;Acc:14648]
ENSGALG00000003310	SLC45A2	ENSG00000164175	SLC45A2	solute carrier family 45, member 2 [Source:HGNC Symbol;Acc:16472]
ENSGALG00000003320	CCDC180	ENSG00000197816	CCDC180	coiled-coil domain containing 180 [Source:HGNC Symbol;Acc:29303]
ENSGALG00000003534	DDX31	ENSG00000125485	DDX31	DEAD (Asp-Glu-Ala-Asp) box polypeptide 31 [Source:HGNC Symbol;Acc:16715]
ENSGALG00000003588	0		#N/A	#N/A
ENSGALG00000003612	RNLS	ENSG00000184719	RNLS	renalase, FAD-dependent amine oxidase [Source:HGNC Symbol;Acc:25641]
ENSGALG00000003631	C5orf42	ENSG00000197603	C5orf42	chromosome 5 open reading frame 42 [Source:HGNC Symbol;Acc:25801]
ENSGALG00000003661	SETX	ENSG00000107290	SETX	senataxin [Source:HGNC Symbol;Acc:445]
ENSGALG00000003663	RBL2	ENSG00000103479	RBL2	retinoblastoma-like 2 (p130) [Source:HGNC Symbol;Acc:9894]
ENSGALG00000003695	MINPP1	ENSG00000107789	MINPP1	multiple inositol-polyphosphate phosphatase 1 [Source:HGNC Symbol;Acc:7102]
ENSGALG00000003781	SUN1	ENSG00000164828	SUN1	Sad1 and UNC84 domain containing 1 [Source:HGNC Symbol;Acc:18587]
ENSGALG00000003852	LAMC3	ENSG00000050555	LAMC3	laminin, gamma 3 [Source:HGNC Symbol;Acc:6494]
ENSGALG00000003894	CBLN1	ENSG00000102924	CBLN1	cerebellin 1 precursor [Source:HGNC Symbol;Acc:1543]
ENSGALG00000003897	FAN1	ENSG00000198690	FAN1	FANCD2/FANCI-associated nuclease 1 [Source:HGNC Symbol;Acc:29170]
ENSGALG00000003955	CEP350	ENSG00000135837	CEP350	centrosomal protein 350kDa [Source:HGNC Symbol;Acc:24238]
ENSGALG00000003975	CEP112	ENSG00000154240	CEP112	centrosomal protein 112kDa [Source:HGNC Symbol;Acc:28514]
ENSGALG00000003980	IQCA1	ENSG00000132321	IQCA1	IQ motif containing with AAA domain 1 [Source:HGNC Symbol;Acc:26195]
ENSGALG00000004009	DHRS13	ENSG00000167536	DHRS13	dehydrogenase/reductase (SDR family) member 13 [Source:HGNC Symbol;Acc:28326]
ENSGALG00000004032	0	ENSG00000143382	ADAMTSL4	ADAMTS-like 4 [Source:HGNC Symbol;Acc:19706]
ENSGALG00000004049	ITFG1	ENSG00000129636	ITFG1	integrin alpha FG-GAP repeat containing 1 [Source:HGNC Symbol;Acc:30697]
ENSGALG00000004078	0		#N/A	#N/A
ENSGALG00000004118	STOX1	ENSG00000165730	STOX1	storkhead box 1 [Source:HGNC Symbol;Acc:23508]
ENSGALG00000004156	KBP	ENSG00000198954	KIAA1279	KIAA1279 [Source:HGNC Symbol;Acc:23419]
ENSGALG00000004167	SRGN	ENSG00000122862	SRGN	serglycin [Source:HGNC Symbol;Acc:9361]
ENSGALG00000004262	TMIGD1	ENSG00000182271	TMIGD1	transmembrane and immunoglobulin domain containing 1 [Source:HGNC Symbol;Acc:32431]
ENSGALG00000004297	DNAH1	ENSG00000114841	DNAH1	dynein, axonemal, heavy chain 1 [Source:HGNC Symbol;Acc:2940]
ENSGALG00000004324	SETD1B	ENSG00000139718	SETD1B	SET domain containing 1B [Source:HGNC Symbol;Acc:29187]
ENSGALG00000004365	WDR66	ENSG00000158023	WDR66	WD repeat domain 66 [Source:HGNC Symbol;Acc:28506]
ENSGALG00000004444	SHCBP1	ENSG00000171241	SHCBP1	SHC SH2-domain binding protein 1 [Source:HGNC Symbol;Acc:29547]
ENSGALG00000004491	DMGDH	ENSG00000132837	DMGDH	dimethylglycine dehydrogenase [Source:HGNC Symbol;Acc:24475]
ENSGALG00000004505	CCDC137	ENSG00000185298	CCDC137	coiled-coil domain containing 137 [Source:HGNC Symbol;Acc:33451]
ENSGALG00000004543	RXFP2	ENSG00000133105	RXFP2	relaxin/insulin-like family peptide receptor 2 [Source:HGNC Symbol;Acc:17318]
ENSGALG00000004575	STARD8	ENSG00000130052	STARD8	StAR-related lipid transfer (START) domain containing 8 [Source:HGNC Symbol;Acc:19161]
ENSGALG00000004617	0	ENSG00000104870	FCGRT	Fc fragment of IgG, receptor, transporter, alpha [Source:HGNC Symbol;Acc:3621]
ENSGALG00000004617	0	ENSG00000010704	HFE	hemochromatosis [Source:HGNC Symbol;Acc:4886]
ENSGALG00000004617	0	ENSG00000153029	MR1	major histocompatibility complex, class I-related [Source:HGNC Symbol;Acc:4975]
ENSGALG00000004617	0	ENSG00000160862	AZGP1	alpha-2-glycoprotein 1, zinc-binding [Source:HGNC Symbol;Acc:910]
ENSGALG00000004630	0		#N/A	#N/A
ENSGALG00000004689	PKN3	ENSG00000160447	PKN3	protein kinase N3 [Source:HGNC Symbol;Acc:17999]
ENSGALG00000004700	NCF2	ENSG00000116701	NCF2	neutrophil cytosolic factor 2 [Source:HGNC Symbol;Acc:7661]
ENSGALG00000004704	TDRD12	ENSG00000173809	TDRD12	tudor domain containing 12 [Source:HGNC Symbol;Acc:25044]
ENSGALG00000004750	NOL8	ENSG00000198000	NOL8	nucleolar protein 8 [Source:HGNC Symbol;Acc:23387]
ENSGALG00000004753	0		#N/A	#N/A
ENSGALG00000004754	OBSCN	ENSG00000154358	OBSCN	obscurin, cytoskeletal calmodulin and titin-interacting RhoGEF [Source:HGNC Symbol;Acc:15719]
ENSGALG00000004781	ZBTB40	ENSG00000184677	ZBTB40	zinc finger and BTB domain containing 40 [Source:HGNC Symbol;Acc:29045]
ENSGALG00000004820	FAM57A	ENSG00000167695	FAM57A	family with sequence similarity 57, member A [Source:HGNC Symbol;Acc:29646]
ENSGALG00000004880	SYCP2	ENSG00000196074	SYCP2	synaptonemal complex protein 2 [Source:HGNC Symbol;Acc:11490]
ENSGALG00000004919	0	ENSG00000205592	MUC19	mucin 19, oligomeric [Source:HGNC Symbol;Acc:14362]
ENSGALG00000004948	GLA	ENSG00000102393	GLA	galactosidase, alpha [Source:HGNC Symbol;Acc:4296]
ENSGALG00000004972	MYO15A	ENSG00000091536	MYO15A	myosin XVA [Source:HGNC Symbol;Acc:7594]
ENSGALG00000004981	TSEN2	ENSG00000154743	TSEN2	TSEN2 tRNA splicing endonuclease subunit [Source:HGNC Symbol;Acc:28422]
ENSGALG00000004994	ZNF503	ENSG00000165655	ZNF503	zinc finger protein 503 [Source:HGNC Symbol;Acc:23589]
ENSGALG00000005007	0		#N/A	#N/A
ENSGALG00000005026	0	ENSG00000187695	RP11-723O4.6	Uncharacterized protein FLJ43738 [Source:UniProtKB/Swiss-Prot;Acc:Q6ZUG5]
ENSGALG00000005030	DOCK10	ENSG00000135905	DOCK10	dedicator of cytokinesis 10 [Source:HGNC Symbol;Acc:23479]
ENSGALG00000005169	FUT11	ENSG00000196968	FUT11	fucosyltransferase 11 (alpha (1,3) fucosyltransferase) [Source:HGNC Symbol;Acc:19233]
ENSGALG00000005272	CDH5	ENSG00000179776	CDH5	cadherin 5, type 2 (vascular endothelium) [Source:HGNC Symbol;Acc:1764]
ENSGALG00000005275	0		#N/A	#N/A
ENSGALG00000005282	NKTR	ENSG00000114857	NKTR	natural killer-tumor recognition sequence [Source:HGNC Symbol;Acc:7833]
ENSGALG00000005310	CLSTN2	ENSG00000158258	CLSTN2	calsyntenin 2 [Source:HGNC Symbol;Acc:17448]
ENSGALG00000005336	GUK1	ENSG00000143774	GUK1	guanylate kinase 1 [Source:HGNC Symbol;Acc:4693]
ENSGALG00000005337	0	ENSG00000205302	SNX2	sorting nexin 2 [Source:HGNC Symbol;Acc:11173]
ENSGALG00000005405	MRM1	ENSG00000129282	MRM1	mitochondrial rRNA methyltransferase 1 homolog (S. cerevisiae) [Source:HGNC Symbol;Acc:26202]
ENSGALG00000005492	NBEAL2	ENSG00000160796	NBEAL2	neurobeachin-like 2 [Source:HGNC Symbol;Acc:31928]
ENSGALG00000005535	0		#N/A	#N/A
ENSGALG00000005573	NOLC1	ENSG00000166197	NOLC1	nucleolar and coiled-body phosphoprotein 1 [Source:HGNC Symbol;Acc:15608]
ENSGALG00000005595	HPS4	ENSG00000100099	HPS4	Hermansky-Pudlak syndrome 4 [Source:HGNC Symbol;Acc:15844]
ENSGALG00000005603	NACAD	ENSG00000136274	NACAD	NAC alpha domain containing [Source:HGNC Symbol;Acc:22196]
ENSGALG00000005656	DENND6A	ENSG00000174839	DENND6A	DENN/MADD domain containing 6A [Source:HGNC Symbol;Acc:26635]
ENSGALG00000005689	PAX2	ENSG00000075891	PAX2	paired box 2 [Source:HGNC Symbol;Acc:8616]
ENSGALG00000005710	CTDSPL	ENSG00000144677	CTDSPL	CTD (carboxy-terminal domain, RNA polymerase II, polypeptide A) small phosphatase-like [Source:HGNC Symbol;Acc:16890]
ENSGALG00000005762	BIRC7	ENSG00000101197	BIRC7	baculoviral IAP repeat containing 7 [Source:HGNC Symbol;Acc:13702]
ENSGALG00000005802	FLT4	ENSG00000037280	FLT4	fms-related tyrosine kinase 4 [Source:HGNC Symbol;Acc:3767]
ENSGALG00000005889	CCDC18	ENSG00000122483	CCDC18	coiled-coil domain containing 18 [Source:HGNC Symbol;Acc:30370]
ENSGALG00000005898	DND1	ENSG00000256453	DND1	DND microRNA-mediated repression inhibitor 1 [Source:HGNC Symbol;Acc:23799]
ENSGALG00000005947	MYD88	ENSG00000172936	MYD88	myeloid differentiation primary response 88 [Source:HGNC Symbol;Acc:7562]
ENSGALG00000006092	0	ENSG00000197114	ZGPAT	zinc finger, CCCH-type with G patch domain [Source:HGNC Symbol;Acc:15948]
ENSGALG00000006092	0	ENSG00000273154	RP4-583P15.15	0
ENSGALG00000006095	FRMPD2	ENSG00000170324	FRMPD2	FERM and PDZ domain containing 2 [Source:HGNC Symbol;Acc:28572]
ENSGALG00000006097	PLXNA1	ENSG00000114554	PLXNA1	plexin A1 [Source:HGNC Symbol;Acc:9099]
ENSGALG00000006152	0	ENSG00000196209	SIRPB2	signal-regulatory protein beta 2 [Source:HGNC Symbol;Acc:16247]
ENSGALG00000006176	0	ENSG00000196209	SIRPB2	signal-regulatory protein beta 2 [Source:HGNC Symbol;Acc:16247]
ENSGALG00000006192	USH1C	ENSG00000006611	USH1C	Usher syndrome 1C (autosomal recessive, severe) [Source:HGNC Symbol;Acc:12597]
ENSGALG00000006208	OTOG	ENSG00000188162	OTOG	otogelin [Source:HGNC Symbol;Acc:8516]
ENSGALG00000006239	0		#N/A	#N/A
ENSGALG00000006267	TPX2	ENSG00000088325	TPX2	TPX2, microtubule-associated [Source:HGNC Symbol;Acc:1249]
ENSGALG00000006273	MYLK2	ENSG00000101306	MYLK2	myosin light chain kinase 2 [Source:HGNC Symbol;Acc:16243]
ENSGALG00000006303	CTU2	ENSG00000174177	CTU2	cytosolic thiouridylase subunit 2 homolog (S. pombe) [Source:HGNC Symbol;Acc:28005]
ENSGALG00000006310	DFNB31	ENSG00000095397	DFNB31	deafness, autosomal recessive 31 [Source:HGNC Symbol;Acc:16361]
ENSGALG00000006320	0		#N/A	#N/A
ENSGALG00000006354	GAL3ST2	ENSG00000154252	GAL3ST2	galactose-3-O-sulfotransferase 2 [Source:HGNC Symbol;Acc:24869]
ENSGALG00000006437	NOM1	ENSG00000146909	NOM1	nucleolar protein with MIF4G domain 1 [Source:HGNC Symbol;Acc:13244]
ENSGALG00000006550	TSPAN32	ENSG00000064201	TSPAN32	tetraspanin 32 [Source:HGNC Symbol;Acc:13410]
ENSGALG00000006582	0		#N/A	#N/A
ENSGALG00000006609	EPHB1	ENSG00000154928	EPHB1	EPH receptor B1 [Source:HGNC Symbol;Acc:3392]
ENSGALG00000006631	TICRR	ENSG00000140534	TICRR	TOPBP1-interacting checkpoint and replication regulator [Source:HGNC Symbol;Acc:28704]
ENSGALG00000006658	FANCI	ENSG00000140525	FANCI	Fanconi anemia, complementation group I [Source:HGNC Symbol;Acc:25568]
ENSGALG00000006730	0	ENSG00000103512	NOMO1	NODAL modulator 1 [Source:HGNC Symbol;Acc:30060]
ENSGALG00000006730	0	ENSG00000103226	NOMO3	NODAL modulator 3 [Source:HGNC Symbol;Acc:25242]
ENSGALG00000006730	0	ENSG00000185164	NOMO2	NODAL modulator 2 [Source:HGNC Symbol;Acc:22652]
ENSGALG00000006740	0	ENSG00000215182	MUC5AC	mucin 5AC, oligomeric mucus/gel-forming [Source:HGNC Symbol;Acc:7515]
ENSGALG00000006773	TRMT12	ENSG00000183665	TRMT12	tRNA methyltransferase 12 homolog (S. cerevisiae) [Source:HGNC Symbol;Acc:26091]
ENSGALG00000006776	KLHDC8B	ENSG00000185909	KLHDC8B	kelch domain containing 8B [Source:HGNC Symbol;Acc:28557]
ENSGALG00000006821	TNMD	ENSG00000000005	TNMD	tenomodulin [Source:HGNC Symbol;Acc:17757]
ENSGALG00000006842	ACOT8	ENSG00000101473	ACOT8	acyl-CoA thioesterase 8 [Source:HGNC Symbol;Acc:15919]
ENSGALG00000006864	COL24A1	ENSG00000171502	COL24A1	collagen, type XXIV, alpha 1 [Source:HGNC Symbol;Acc:20821]
ENSGALG00000006886	DACH2	ENSG00000126733	DACH2	dachshund homolog 2 (Drosophila) [Source:HGNC Symbol;Acc:16814]
ENSGALG00000006916	GDE1	ENSG00000006007	GDE1	glycerophosphodiester phosphodiesterase 1 [Source:HGNC Symbol;Acc:29644]
ENSGALG00000006988	RNF213	ENSG00000173821	RNF213	ring finger protein 213 [Source:HGNC Symbol;Acc:14539]
ENSGALG00000007027	SGSH	ENSG00000181523	SGSH	N-sulfoglucosamine sulfohydrolase [Source:HGNC Symbol;Acc:10818]
ENSGALG00000007072	ACADS	ENSG00000122971	ACADS	acyl-CoA dehydrogenase, C-2 to C-3 short chain [Source:HGNC Symbol;Acc:90]
ENSGALG00000007102	MLEC	ENSG00000110917	MLEC	malectin [Source:HGNC Symbol;Acc:28973]
ENSGALG00000007143	RNF10	ENSG00000022840	RNF10	ring finger protein 10 [Source:HGNC Symbol;Acc:10055]
ENSGALG00000007227	MSI1	ENSG00000135097	MSI1	musashi RNA-binding protein 1 [Source:HGNC Symbol;Acc:7330]
ENSGALG00000007236	0	ENSG00000170890	PLA2G1B	phospholipase A2, group IB (pancreas) [Source:HGNC Symbol;Acc:9030]
ENSGALG00000007331	SVIL	ENSG00000197321	SVIL	supervillin [Source:HGNC Symbol;Acc:11480]
ENSGALG00000007438	IFT46	ENSG00000118096	IFT46	intraflagellar transport 46 homolog (Chlamydomonas) [Source:HGNC Symbol;Acc:26146]
ENSGALG00000007448	SPRY3	ENSG00000168939	SPRY3	sprouty homolog 3 (Drosophila) [Source:HGNC Symbol;Acc:11271]
ENSGALG00000007505	MUC4	ENSG00000145113	MUC4	mucin 4, cell surface associated [Source:HGNC Symbol;Acc:7514]
ENSGALG00000007547	ABI1	ENSG00000136754	ABI1	abl-interactor 1 [Source:HGNC Symbol;Acc:11320]
ENSGALG00000007619	UBALD1	ENSG00000153443	UBALD1	UBA-like domain containing 1 [Source:HGNC Symbol;Acc:29576]
ENSGALG00000007650	SLC9A3R1	ENSG00000109062	SLC9A3R1	solute carrier family 9, subfamily A (NHE3, cation proton antiporter 3), member 3 regulator 1 [Source:HGNC Symbol;Acc:11075]
ENSGALG00000007821	DNAJA3	ENSG00000103423	DNAJA3	DnaJ (Hsp40) homolog, subfamily A, member 3 [Source:HGNC Symbol;Acc:11808]
ENSGALG00000007843	ATRX	ENSG00000085224	ATRX	alpha thalassemia/mental retardation syndrome X-linked [Source:HGNC Symbol;Acc:886]
ENSGALG00000007891	RNF215	ENSG00000099999	RNF215	ring finger protein 215 [Source:HGNC Symbol;Acc:33434]
ENSGALG00000007902	ATP7A	ENSG00000165240	ATP7A	ATPase, Cu++ transporting, alpha polypeptide [Source:HGNC Symbol;Acc:869]
ENSGALG00000007917	LAMB4	ENSG00000091128	LAMB4	laminin, beta 4 [Source:HGNC Symbol;Acc:6491]
ENSGALG00000007976	ALG13	ENSG00000101901	ALG13	ALG13, UDP-N-acetylglucosaminyltransferase subunit [Source:HGNC Symbol;Acc:30881]
ENSGALG00000008096	SUFU	ENSG00000107882	SUFU	suppressor of fused homolog (Drosophila) [Source:HGNC Symbol;Acc:16466]
ENSGALG00000008136	0	ENSG00000178074	C2orf69	chromosome 2 open reading frame 69 [Source:HGNC Symbol;Acc:26799]
ENSGALG00000008138	AP1B1	ENSG00000100280	AP1B1	adaptor-related protein complex 1, beta 1 subunit [Source:HGNC Symbol;Acc:554]
ENSGALG00000008171	FAM208B	ENSG00000108021	FAM208B	family with sequence similarity 208, member B [Source:HGNC Symbol;Acc:23484]
ENSGALG00000008193	RELN	ENSG00000189056	RELN	reelin [Source:HGNC Symbol;Acc:9957]
ENSGALG00000008254	ANAPC1	ENSG00000153107	ANAPC1	anaphase promoting complex subunit 1 [Source:HGNC Symbol;Acc:19988]
ENSGALG00000008389	VBP1	ENSG00000155959	VBP1	von Hippel-Lindau binding protein 1 [Source:HGNC Symbol;Acc:12662]
ENSGALG00000008449	0	ENSG00000168542	COL3A1	collagen, type III, alpha 1 [Source:HGNC Symbol;Acc:2201]
ENSGALG00000008449	0	ENSG00000108821	COL1A1	collagen, type I, alpha 1 [Source:HGNC Symbol;Acc:2197]
ENSGALG00000008497	SLC38A2	ENSG00000134294	SLC38A2	solute carrier family 38, member 2 [Source:HGNC Symbol;Acc:13448]
ENSGALG00000008515	ATL2	ENSG00000119787	ATL2	atlastin GTPase 2 [Source:HGNC Symbol;Acc:24047]
ENSGALG00000008594	0	ENSG00000112659	CUL9	cullin 9 [Source:HGNC Symbol;Acc:15982]
ENSGALG00000008594	0	ENSG00000044090	CUL7	cullin 7 [Source:HGNC Symbol;Acc:21024]
ENSGALG00000008856	0		#N/A	#N/A
ENSGALG00000008861	BSPRY	ENSG00000119411	BSPRY	B-box and SPRY domain containing [Source:HGNC Symbol;Acc:18232]
ENSGALG00000008938	DCLRE1A	ENSG00000198924	DCLRE1A	DNA cross-link repair 1A [Source:HGNC Symbol;Acc:17660]
ENSGALG00000008995	MAMDC4	ENSG00000177943	MAMDC4	MAM domain containing 4 [Source:HGNC Symbol;Acc:24083]
ENSGALG00000009021	SIAT7E	ENSG00000117069	ST6GALNAC5	ST6 (alpha-N-acetyl-neuraminyl-2,3-beta-galactosyl-1,3)-N-acetylgalactosaminide alpha-2,6-sialyltransferase 5 [Source:HGNC Symbol;Acc:19342]
ENSGALG00000009035	GTPBP10	ENSG00000105793	GTPBP10	GTP-binding protein 10 (putative) [Source:HGNC Symbol;Acc:25106]
ENSGALG00000009044	0		#N/A	#N/A
ENSGALG00000009145	STARD9	ENSG00000159433	STARD9	StAR-related lipid transfer (START) domain containing 9 [Source:HGNC Symbol;Acc:19162]
ENSGALG00000009572	ADAMTS20	ENSG00000173157	ADAMTS20	ADAM metallopeptidase with thrombospondin type 1 motif, 20 [Source:HGNC Symbol;Acc:17178]
ENSGALG00000009598	EPRS	ENSG00000136628	EPRS	glutamyl-prolyl-tRNA synthetase [Source:HGNC Symbol;Acc:3418]
ENSGALG00000009604	DBX2	ENSG00000185610	DBX2	developing brain homeobox 2 [Source:HGNC Symbol;Acc:33186]
ENSGALG00000009885	HELB	ENSG00000127311	HELB	helicase (DNA) B [Source:HGNC Symbol;Acc:17196]
ENSGALG00000009930	STRN3	ENSG00000196792	STRN3	striatin, calmodulin binding protein 3 [Source:HGNC Symbol;Acc:15720]
ENSGALG00000009981	PREPL	ENSG00000138078	PREPL	prolyl endopeptidase-like [Source:HGNC Symbol;Acc:30228]
ENSGALG00000010047	SLC4A1AP	ENSG00000163798	SLC4A1AP	solute carrier family 4 (anion exchanger), member 1, adaptor protein [Source:HGNC Symbol;Acc:13813]
ENSGALG00000010081	SH3D19	ENSG00000109686	SH3D19	SH3 domain containing 19 [Source:HGNC Symbol;Acc:30418]
ENSGALG00000010164	SMARCA2	ENSG00000080503	SMARCA2	SWI/SNF related, matrix associated, actin dependent regulator of chromatin, subfamily a, member 2 [Source:HGNC Symbol;Acc:11098]
ENSGALG00000010185	HSPA4L	ENSG00000164070	HSPA4L	heat shock 70kDa protein 4-like [Source:HGNC Symbol;Acc:17041]
ENSGALG00000010281	WRN	ENSG00000165392	WRN	Werner syndrome, RecQ helicase-like [Source:HGNC Symbol;Acc:12791]
ENSGALG00000010312	PLCH1	ENSG00000114805	PLCH1	phospholipase C, eta 1 [Source:HGNC Symbol;Acc:29185]
ENSGALG00000010316	FRAS1	ENSG00000138759	FRAS1	Fraser syndrome 1 [Source:HGNC Symbol;Acc:19185]
ENSGALG00000010324	MRPL1	ENSG00000169288	MRPL1	mitochondrial ribosomal protein L1 [Source:HGNC Symbol;Acc:14275]
ENSGALG00000010326	FLVCR2	ENSG00000119686	FLVCR2	feline leukemia virus subgroup C cellular receptor family, member 2 [Source:HGNC Symbol;Acc:20105]
ENSGALG00000010342	OTOGL	ENSG00000165899	OTOGL	otogelin-like [Source:HGNC Symbol;Acc:26901]
ENSGALG00000010387	IRF2BPL	ENSG00000119669	IRF2BPL	interferon regulatory factor 2 binding protein-like [Source:HGNC Symbol;Acc:14282]
ENSGALG00000010400	SMARCAD1	ENSG00000163104	SMARCAD1	SWI/SNF-related, matrix-associated actin-dependent regulator of chromatin, subfamily a, containing DEAD/H box 1 [Source:HGNC Symbol;Acc:18398]
ENSGALG00000010448	LTBP3	ENSG00000168056	LTBP3	latent transforming growth factor beta binding protein 3 [Source:HGNC Symbol;Acc:6716]
ENSGALG00000010518	0	ENSG00000110076	NRXN2	neurexin 2 [Source:HGNC Symbol;Acc:8009]
ENSGALG00000010604	LRP2BP	ENSG00000109771	LRP2BP	LRP2 binding protein [Source:HGNC Symbol;Acc:25434]
ENSGALG00000010662	0	ENSG00000177300	CLDN22	claudin 22 [Source:HGNC Symbol;Acc:2044]
ENSGALG00000010662	0	ENSG00000185758	CLDN24	claudin 24 [Source:HGNC Symbol;Acc:37200]
ENSGALG00000010665	FOXN3	ENSG00000053254	FOXN3	forkhead box N3 [Source:HGNC Symbol;Acc:1928]
ENSGALG00000010668	WWC2	ENSG00000151718	WWC2	WW and C2 domain containing 2 [Source:HGNC Symbol;Acc:24148]
ENSGALG00000010691	C1orf101	ENSG00000179397	C1orf101	chromosome 1 open reading frame 101 [Source:HGNC Symbol;Acc:28491]
ENSGALG00000010901	0	ENSG00000004846	ABCB5	ATP-binding cassette, sub-family B (MDR/TAP), member 5 [Source:HGNC Symbol;Acc:46]
ENSGALG00000011025	SIPA1L2	ENSG00000116991	SIPA1L2	signal-induced proliferation-associated 1 like 2 [Source:HGNC Symbol;Acc:23800]
ENSGALG00000011180	FAM120B	ENSG00000112584	FAM120B	family with sequence similarity 120B [Source:HGNC Symbol;Acc:21109]
ENSGALG00000011186	ERMARD	ENSG00000130023	ERMARD	ER membrane-associated RNA degradation [Source:HGNC Symbol;Acc:21056]
ENSGALG00000011252	0		#N/A	#N/A
ENSGALG00000011339	IGFBP7	ENSG00000163453	IGFBP7	insulin-like growth factor binding protein 7 [Source:HGNC Symbol;Acc:5476]
ENSGALG00000011364	TYW3	ENSG00000162623	TYW3	tRNA-yW synthesizing protein 3 homolog (S. cerevisiae) [Source:HGNC Symbol;Acc:24757]
ENSGALG00000011368	ZNF839	ENSG00000022976	ZNF839	zinc finger protein 839 [Source:HGNC Symbol;Acc:20345]
ENSGALG00000011438	TNKS	ENSG00000173273	TNKS	tankyrase, TRF1-interacting ankyrin-related ADP-ribose polymerase [Source:HGNC Symbol;Acc:11941]
ENSGALG00000011643	UTP20	ENSG00000120800	UTP20	UTP20, small subunit (SSU) processome component, homolog (yeast) [Source:HGNC Symbol;Acc:17897]
ENSGALG00000011683	CENPC1	ENSG00000145241	CENPC	centromere protein C [Source:HGNC Symbol;Acc:1854]
ENSGALG00000011811	SYNE2	ENSG00000054654	SYNE2	spectrin repeat containing, nuclear envelope 2 [Source:HGNC Symbol;Acc:17084]
ENSGALG00000011812	SULT1E1	ENSG00000109193	SULT1E1	sulfotransferase family 1E, estrogen-preferring, member 1 [Source:HGNC Symbol;Acc:11377]
ENSGALG00000011875	TRPC3	ENSG00000138741	TRPC3	transient receptor potential cation channel, subfamily C, member 3 [Source:HGNC Symbol;Acc:12335]
ENSGALG00000011882	CDCP1	ENSG00000163814	CDCP1	CUB domain containing protein 1 [Source:HGNC Symbol;Acc:24357]
ENSGALG00000011998	SEC24D	ENSG00000150961	SEC24D	SEC24 family member D [Source:HGNC Symbol;Acc:10706]
ENSGALG00000012069	EPDR1	ENSG00000086289	EPDR1	ependymin related 1 [Source:HGNC Symbol;Acc:17572]
ENSGALG00000012098	NAA30	ENSG00000139977	NAA30	N(alpha)-acetyltransferase 30, NatC catalytic subunit [Source:HGNC Symbol;Acc:19844]
ENSGALG00000012100	0	ENSG00000163075	PCDP1	Primary ciliary dyskinesia protein 1 [Source:UniProtKB/Swiss-Prot;Acc:Q4G0U5]
ENSGALG00000012121	RCN1	ENSG00000049449	RCN1	reticulocalbin 1, EF-hand calcium binding domain [Source:HGNC Symbol;Acc:9934]
ENSGALG00000012248	MAP3K9	ENSG00000006432	MAP3K9	mitogen-activated protein kinase kinase kinase 9 [Source:HGNC Symbol;Acc:6861]
ENSGALG00000012390	PPP1R14C	ENSG00000198729	PPP1R14C	protein phosphatase 1, regulatory (inhibitor) subunit 14C [Source:HGNC Symbol;Acc:14952]
ENSGALG00000012442	MFNG	ENSG00000100060	MFNG	MFNG O-fucosylpeptide 3-beta-N-acetylglucosaminyltransferase [Source:HGNC Symbol;Acc:7038]
ENSGALG00000012449	MBD5	ENSG00000204406	MBD5	methyl-CpG binding domain protein 5 [Source:HGNC Symbol;Acc:20444]
ENSGALG00000012455	FANCM	ENSG00000187790	FANCM	Fanconi anemia, complementation group M [Source:HGNC Symbol;Acc:23168]
ENSGALG00000012635	BTBD11	ENSG00000151136	BTBD11	BTB (POZ) domain containing 11 [Source:HGNC Symbol;Acc:23844]
ENSGALG00000012639	MTERFD3	ENSG00000120832	MTERFD3	MTERF domain containing 3 [Source:HGNC Symbol;Acc:30779]
ENSGALG00000012647	RFX4	ENSG00000111783	RFX4	regulatory factor X, 4 (influences HLA class II expression) [Source:HGNC Symbol;Acc:9985]
ENSGALG00000012653	CTDP1	ENSG00000060069	CTDP1	CTD (carboxy-terminal domain, RNA polymerase II, polypeptide A) phosphatase, subunit 1 [Source:HGNC Symbol;Acc:2498]
ENSGALG00000012658	0	ENSG00000166046	TCP11L2	t-complex 11, testis-specific-like 2 [Source:HGNC Symbol;Acc:28627]
ENSGALG00000012695	NOL7	ENSG00000225921	NOL7	nucleolar protein 7, 27kDa [Source:HGNC Symbol;Acc:21040]
ENSGALG00000012788	PARP12	ENSG00000059378	PARP12	poly (ADP-ribose) polymerase family, member 12 [Source:HGNC Symbol;Acc:21919]
ENSGALG00000012813	PRPF4B	ENSG00000112739	PRPF4B	pre-mRNA processing factor 4B [Source:HGNC Symbol;Acc:17346]
ENSGALG00000012827	RIPK1	ENSG00000137275	RIPK1	receptor (TNFRSF)-interacting serine-threonine kinase 1 [Source:HGNC Symbol;Acc:10019]
ENSGALG00000012835	SLC16A13	ENSG00000174327	SLC16A13	solute carrier family 16, member 13 [Source:HGNC Symbol;Acc:31037]
ENSGALG00000012914	PRKDC	ENSG00000253729	PRKDC	protein kinase, DNA-activated, catalytic polypeptide [Source:HGNC Symbol;Acc:9413]
ENSGALG00000012928	0		#N/A	#N/A
ENSGALG00000013008	CHUNK-1		#N/A	#N/A
ENSGALG00000013079	0		#N/A	#N/A
ENSGALG00000013101	0		#N/A	#N/A
ENSGALG00000013138	TMEM245	ENSG00000106771	TMEM245	transmembrane protein 245 [Source:HGNC Symbol;Acc:1363]
ENSGALG00000013174	RECQL	ENSG00000004700	RECQL	RecQ protein-like (DNA helicase Q1-like) [Source:HGNC Symbol;Acc:9948]
ENSGALG00000013208	CENPE	ENSG00000138778	CENPE	centromere protein E, 312kDa [Source:HGNC Symbol;Acc:1856]
ENSGALG00000013239	NES	ENSG00000132688	NES	nestin [Source:HGNC Symbol;Acc:7756]
ENSGALG00000013436	TET3	ENSG00000187605	TET3	tet methylcytosine dioxygenase 3 [Source:HGNC Symbol;Acc:28313]
ENSGALG00000013441	INVS	ENSG00000119509	INVS	inversin [Source:HGNC Symbol;Acc:17870]
ENSGALG00000013489	CCDC82	ENSG00000149231	CCDC82	coiled-coil domain containing 82 [Source:HGNC Symbol;Acc:26282]
ENSGALG00000013573	ALG2	ENSG00000119523	ALG2	ALG2, alpha-1,3/1,6-mannosyltransferase [Source:HGNC Symbol;Acc:23159]
ENSGALG00000013587	COL2A1	ENSG00000139219	COL2A1	collagen, type II, alpha 1 [Source:HGNC Symbol;Acc:2200]
ENSGALG00000013668	0		#N/A	#N/A
ENSGALG00000013705	SOCS7	ENSG00000174111	SOCS7	suppressor of cytokine signaling 7 [Source:HGNC Symbol;Acc:29846]
ENSGALG00000013865	IFNGR1	ENSG00000027697	IFNGR1	interferon gamma receptor 1 [Source:HGNC Symbol;Acc:5439]
ENSGALG00000013880	CEP192	ENSG00000101639	CEP192	centrosomal protein 192kDa [Source:HGNC Symbol;Acc:25515]
ENSGALG00000013893	MNS1	ENSG00000138587	MNS1	meiosis-specific nuclear structural 1 [Source:HGNC Symbol;Acc:29636]
ENSGALG00000013985	0	ENSG00000183054	RGPD6	RANBP2-like and GRIP domain containing 6 [Source:HGNC Symbol;Acc:32419]
ENSGALG00000013985	0	ENSG00000015568	RGPD5	RANBP2-like and GRIP domain containing 5 [Source:HGNC Symbol;Acc:32418]
ENSGALG00000013985	0	ENSG00000153165	RGPD3	RANBP2-like and GRIP domain containing 3 [Source:HGNC Symbol;Acc:32416]
ENSGALG00000013985	0	ENSG00000169629	RGPD8	RANBP2-like and GRIP domain containing 8 [Source:HGNC Symbol;Acc:9849]
ENSGALG00000013985	0	ENSG00000187627	RGPD1	RANBP2-like and GRIP domain containing 1 [Source:HGNC Symbol;Acc:32414]
ENSGALG00000013985	0	ENSG00000196862	RGPD4	RANBP2-like and GRIP domain containing 4 [Source:HGNC Symbol;Acc:32417]
ENSGALG00000013985	0	ENSG00000185304	RGPD2	RANBP2-like and GRIP domain containing 2 [Source:HGNC Symbol;Acc:32415]
ENSGALG00000014165	MCAT	ENSG00000100294	MCAT	malonyl CoA:ACP acyltransferase (mitochondrial) [Source:HGNC Symbol;Acc:29622]
ENSGALG00000014200	GABRB1	ENSG00000163288	GABRB1	gamma-aminobutyric acid (GABA) A receptor, beta 1 [Source:HGNC Symbol;Acc:4081]
ENSGALG00000014226	KIAA0930	ENSG00000100364	KIAA0930	KIAA0930 [Source:HGNC Symbol;Acc:1314]
ENSGALG00000014240	PKDREJ	ENSG00000130943	PKDREJ	polycystin (PKD) family receptor for egg jelly [Source:HGNC Symbol;Acc:9015]
ENSGALG00000014281	N4BP2	ENSG00000078177	N4BP2	NEDD4 binding protein 2 [Source:HGNC Symbol;Acc:29851]
ENSGALG00000014328	RBM34	ENSG00000188739	RBM34	RNA binding motif protein 34 [Source:HGNC Symbol;Acc:28965]
ENSGALG00000014383	PI4K2B	ENSG00000038210	PI4K2B	phosphatidylinositol 4-kinase type 2 beta [Source:HGNC Symbol;Acc:18215]
ENSGALG00000014444	EVI5L	ENSG00000142459	EVI5L	ecotropic viral integration site 5-like [Source:HGNC Symbol;Acc:30464]
ENSGALG00000014479	FAM184B	ENSG00000047662	FAM184B	family with sequence similarity 184, member B [Source:HGNC Symbol;Acc:29235]
ENSGALG00000014486	TAPT1	ENSG00000169762	TAPT1	transmembrane anterior posterior transformation 1 [Source:HGNC Symbol;Acc:26887]
ENSGALG00000014531	HECTD4	ENSG00000173064	HECTD4	HECT domain containing E3 ubiquitin protein ligase 4 [Source:HGNC Symbol;Acc:26611]
ENSGALG00000014605	0		#N/A	#N/A
ENSGALG00000014634	PMEL	ENSG00000185664	PMEL	premelanosome protein [Source:HGNC Symbol;Acc:10880]
ENSGALG00000014643	0	ENSG00000163374	YY1AP1	YY1 associated protein 1 [Source:HGNC Symbol;Acc:30935]
ENSGALG00000014643	0	ENSG00000116580	GON4L	gon-4-like (C. elegans) [Source:HGNC Symbol;Acc:25973]
ENSGALG00000014670	TTC37	ENSG00000198677	TTC37	tetratricopeptide repeat domain 37 [Source:HGNC Symbol;Acc:23639]
ENSGALG00000014674	CLSTN3	ENSG00000139182	CLSTN3	calsyntenin 3 [Source:HGNC Symbol;Acc:18371]
ENSGALG00000014682	CAST	ENSG00000153113	CAST	calpastatin [Source:HGNC Symbol;Acc:1515]
ENSGALG00000014692	LMNB1	ENSG00000113368	LMNB1	lamin B1 [Source:HGNC Symbol;Acc:6637]
ENSGALG00000014786	PIK3R1	ENSG00000145675	PIK3R1	phosphoinositide-3-kinase, regulatory subunit 1 (alpha) [Source:HGNC Symbol;Acc:8979]
ENSGALG00000014858	ADCYAP1	ENSG00000141433	ADCYAP1	adenylate cyclase activating polypeptide 1 (pituitary) [Source:HGNC Symbol;Acc:241]
ENSGALG00000014913	ROS1	ENSG00000047936	ROS1	c-ros oncogene 1 , receptor tyrosine kinase [Source:HGNC Symbol;Acc:10261]
ENSGALG00000014924	POLQ	ENSG00000051341	POLQ	polymerase (DNA directed), theta [Source:HGNC Symbol;Acc:9186]
ENSGALG00000015011	C18orf8	ENSG00000141452	C18orf8	chromosome 18 open reading frame 8 [Source:HGNC Symbol;Acc:24326]
ENSGALG00000015042	CRMP1	ENSG00000072832	CRMP1	collapsin response mediator protein 1 [Source:HGNC Symbol;Acc:2365]
ENSGALG00000015142	DSG2	ENSG00000046604	DSG2	desmoglein 2 [Source:HGNC Symbol;Acc:3049]
ENSGALG00000015169	MEP1B	ENSG00000141434	MEP1B	meprin A, beta [Source:HGNC Symbol;Acc:7020]
ENSGALG00000015179	CEP78	ENSG00000148019	CEP78	centrosomal protein 78kDa [Source:HGNC Symbol;Acc:25740]
ENSGALG00000015199	0		#N/A	#N/A
ENSGALG00000015375	PLCXD2	ENSG00000240891	PLCXD2	phosphatidylinositol-specific phospholipase C, X domain containing 2 [Source:HGNC Symbol;Acc:26462]
ENSGALG00000015543	MRPL50	ENSG00000136897	MRPL50	mitochondrial ribosomal protein L50 [Source:HGNC Symbol;Acc:16654]
ENSGALG00000015571	RAD17	ENSG00000152942	RAD17	RAD17 homolog (S. pombe) [Source:HGNC Symbol;Acc:9807]
ENSGALG00000015589	MSH3	ENSG00000113318	MSH3	mutS homolog 3 [Source:HGNC Symbol;Acc:7326]
ENSGALG00000015804	LTN1	ENSG00000198862	LTN1	listerin E3 ubiquitin protein ligase 1 [Source:HGNC Symbol;Acc:13082]
ENSGALG00000015836	KIAA1009	ENSG00000135315	KIAA1009	KIAA1009 [Source:HGNC Symbol;Acc:21107]
ENSGALG00000015852	0		#N/A	#N/A
ENSGALG00000015887	URB1	ENSG00000142207	URB1	URB1 ribosome biogenesis 1 homolog (S. cerevisiae) [Source:HGNC Symbol;Acc:17344]
ENSGALG00000015969	FAM135A	ENSG00000082269	FAM135A	family with sequence similarity 135, member A [Source:HGNC Symbol;Acc:21084]
ENSGALG00000016032	FBXO43	ENSG00000156509	FBXO43	F-box protein 43 [Source:HGNC Symbol;Acc:28521]
ENSGALG00000016047	HLCS	ENSG00000159267	HLCS	holocarboxylase synthetase (biotin-(proprionyl-CoA-carboxylase (ATP-hydrolysing)) ligase) [Source:HGNC Symbol;Acc:4976]
ENSGALG00000016069	FZD6	ENSG00000164930	FZD6	frizzled family receptor 6 [Source:HGNC Symbol;Acc:4044]
ENSGALG00000016105	DYSF	ENSG00000135636	DYSF	dysferlin [Source:HGNC Symbol;Acc:3097]
ENSGALG00000016132	IGSF5	ENSG00000183067	IGSF5	immunoglobulin superfamily, member 5 [Source:HGNC Symbol;Acc:5952]
ENSGALG00000016186	PDE9A	ENSG00000160191	PDE9A	phosphodiesterase 9A [Source:HGNC Symbol;Acc:8795]
ENSGALG00000016267	PHF3	ENSG00000118482	PHF3	PHD finger protein 3 [Source:HGNC Symbol;Acc:8921]
ENSGALG00000016268	CXorf22	ENSG00000165164	CXorf22	chromosome X open reading frame 22 [Source:HGNC Symbol;Acc:28546]
ENSGALG00000016290	0	ENSG00000134042	MRO	maestro [Source:HGNC Symbol;Acc:24121]
ENSGALG00000016290	0	ENSG00000185038	MROH2A	maestro heat-like repeat family member 2A [Source:HGNC Symbol;Acc:27936]
ENSGALG00000016468	GEN1	ENSG00000178295	GEN1	GEN1 Holliday junction 5' flap endonuclease [Source:HGNC Symbol;Acc:26881]
ENSGALG00000016635	MXRA5	ENSG00000101825	MXRA5	matrix-remodelling associated 5 [Source:HGNC Symbol;Acc:7539]
ENSGALG00000016679	PKHD1	ENSG00000170927	PKHD1	polycystic kidney and hepatic disease 1 (autosomal recessive) [Source:HGNC Symbol;Acc:9016]
ENSGALG00000016698	SHOX	ENSG00000185960	SHOX	short stature homeobox [Source:HGNC Symbol;Acc:10853]
ENSGALG00000016791	SLC9A2	ENSG00000115616	SLC9A2	solute carrier family 9, subfamily A (NHE2, cation proton antiporter 2), member 2 [Source:HGNC Symbol;Acc:11072]
ENSGALG00000016821	TMEM255B	ENSG00000184497	TMEM255B	transmembrane protein 255B [Source:HGNC Symbol;Acc:28297]
ENSGALG00000016839	IRS2	ENSG00000185950	IRS2	insulin receptor substrate 2 [Source:HGNC Symbol;Acc:6126]
ENSGALG00000016887	0	ENSG00000137040	RANBP6	RAN binding protein 6 [Source:HGNC Symbol;Acc:9851]
ENSGALG00000016887	0	ENSG00000065150	IPO5	importin 5 [Source:HGNC Symbol;Acc:6402]
ENSGALG00000016925	TBC1D4	ENSG00000136111	TBC1D4	TBC1 domain family, member 4 [Source:HGNC Symbol;Acc:19165]
ENSGALG00000017008	RCBTB1	ENSG00000136144	RCBTB1	regulator of chromosome condensation (RCC1) and BTB (POZ) domain containing protein 1 [Source:HGNC Symbol;Acc:18243]
ENSGALG00000017015	RNASEH2B	ENSG00000136104	RNASEH2B	ribonuclease H2, subunit B [Source:HGNC Symbol;Acc:25671]
ENSGALG00000017071	N4BP2L2		#N/A	#N/A
ENSGALG00000017092	PAN3	ENSG00000152520	PAN3	PAN3 poly(A) specific ribonuclease subunit homolog (S. cerevisiae) [Source:HGNC Symbol;Acc:29991]
ENSGALG00000017128	SKA3	ENSG00000165480	SKA3	spindle and kinetochore associated complex subunit 3 [Source:HGNC Symbol;Acc:20262]
ENSGALG00000017211	MRE11A	ENSG00000020922	MRE11A	MRE11 meiotic recombination 11 homolog A (S. cerevisiae) [Source:HGNC Symbol;Acc:7230]
ENSGALG00000017220	TAF1D	ENSG00000166012	TAF1D	TATA box binding protein (TBP)-associated factor, RNA polymerase I, D, 41kDa [Source:HGNC Symbol;Acc:28759]
ENSGALG00000017351	STIM1	ENSG00000167323	STIM1	stromal interaction molecule 1 [Source:HGNC Symbol;Acc:11386]
ENSGALG00000017393	PKDCC	ENSG00000162878	PKDCC	protein kinase domain containing, cytoplasmic [Source:HGNC Symbol;Acc:25123]
ENSGALG00000017398	0	ENSG00000134760	DSG1	desmoglein 1 [Source:HGNC Symbol;Acc:3048]
ENSGALG00000017398	0	ENSG00000175065	DSG4	desmoglein 4 [Source:HGNC Symbol;Acc:21307]
ENSGALG00000017398	0	ENSG00000134757	DSG3	desmoglein 3 [Source:HGNC Symbol;Acc:3050]
ENSGALG00000017510	TUSC1	ENSG00000198680	TUSC1	tumor suppressor candidate 1 [Source:HGNC Symbol;Acc:31010]
ENSGALG00000017674	0		#N/A	#N/A
ENSGALG00000018597	0	ENSG00000146587	RBAK	RB-associated KRAB zinc finger [Source:HGNC Symbol;Acc:17680]
ENSGALG00000018597	0	ENSG00000196693	ZNF33B	zinc finger protein 33B [Source:HGNC Symbol;Acc:13097]
ENSGALG00000018597	0	ENSG00000221994	ZNF630	zinc finger protein 630 [Source:HGNC Symbol;Acc:28855]
ENSGALG00000018597	0	ENSG00000189180	ZNF33A	zinc finger protein 33A [Source:HGNC Symbol;Acc:13096]
ENSGALG00000018597	0	ENSG00000198185	ZNF334	zinc finger protein 334 [Source:HGNC Symbol;Acc:15806]
ENSGALG00000018597	0	ENSG00000227124	ZNF717	zinc finger protein 717 [Source:HGNC Symbol;Acc:29448]
ENSGALG00000018597	0	ENSG00000164631	ZNF12	zinc finger protein 12 [Source:HGNC Symbol;Acc:12902]
ENSGALG00000018878	0		#N/A	#N/A
ENSGALG00000018934	ACVRL1	ENSG00000139567	ACVRL1	activin A receptor type II-like 1 [Source:HGNC Symbol;Acc:175]
ENSGALG00000019135	0		#N/A	#N/A
ENSGALG00000019221	0		#N/A	#N/A
ENSGALG00000019325	0		#N/A	#N/A
ENSGALG00000019455	0		#N/A	#N/A
ENSGALG00000019543	FAM105B	ENSG00000154124	FAM105B	family with sequence similarity 105, member B [Source:HGNC Symbol;Acc:25118]
ENSGALG00000019793	0		#N/A	#N/A
ENSGALG00000019896	0		#N/A	#N/A
ENSGALG00000020194	0		#N/A	#N/A
ENSGALG00000020492	MUC6	ENSG00000184956	MUC6	mucin 6, oligomeric mucus/gel-forming [Source:HGNC Symbol;Acc:7517]
ENSGALG00000020522	MYRF	ENSG00000124920	MYRF	myelin regulatory factor [Source:HGNC Symbol;Acc:1181]
ENSGALG00000020716	C1orf228	ENSG00000198520	C1orf228	chromosome 1 open reading frame 228 [Source:HGNC Symbol;Acc:34345]
ENSGALG00000020742	PPRC1	ENSG00000148840	PPRC1	peroxisome proliferator-activated receptor gamma, coactivator-related 1 [Source:HGNC Symbol;Acc:30025]
ENSGALG00000020775	0		#N/A	#N/A
ENSGALG00000020905	KSR2	ENSG00000171435	KSR2	kinase suppressor of ras 2 [Source:HGNC Symbol;Acc:18610]
ENSGALG00000021282	0		#N/A	#N/A
ENSGALG00000022209	0		#N/A	#N/A
ENSGALG00000022237	0		#N/A	#N/A
ENSGALG00000022338	0		#N/A	#N/A
ENSGALG00000022440	EVA1B	ENSG00000142694	EVA1B	eva-1 homolog B (C. elegans) [Source:HGNC Symbol;Acc:25558]
ENSGALG00000022603	IGSF9	ENSG00000085552	IGSF9	immunoglobulin superfamily, member 9 [Source:HGNC Symbol;Acc:18132]
ENSGALG00000022619	ZNF541	ENSG00000118156	ZNF541	zinc finger protein 541 [Source:HGNC Symbol;Acc:25294]
ENSGALG00000022693	TPBGL	ENSG00000261594	TPBGL	trophoblast glycoprotein-like [Source:HGNC Symbol;Acc:44159]
ENSGALG00000022707	0		#N/A	#N/A
ENSGALG00000022808	RRP1B	ENSG00000160208	RRP1B	ribosomal RNA processing 1B [Source:HGNC Symbol;Acc:23818]
ENSGALG00000022808	RRP1B	ENSG00000160214	RRP1	ribosomal RNA processing 1 [Source:HGNC Symbol;Acc:18785]
ENSGALG00000022838	GAREML	ENSG00000157833	GAREML	GRB2 associated, regulator of MAPK1-like [Source:HGNC Symbol;Acc:27172]
ENSGALG00000022850	TMEM214	ENSG00000119777	TMEM214	transmembrane protein 214 [Source:HGNC Symbol;Acc:25983]
ENSGALG00000022938	ZNF622	ENSG00000173545	ZNF622	zinc finger protein 622 [Source:HGNC Symbol;Acc:30958]
ENSGALG00000022950	MRPL35	ENSG00000132313	MRPL35	mitochondrial ribosomal protein L35 [Source:HGNC Symbol;Acc:14489]
ENSGALG00000022974	CCDC96	ENSG00000173013	CCDC96	coiled-coil domain containing 96 [Source:HGNC Symbol;Acc:26900]
ENSGALG00000023024	MPLKIP	ENSG00000168303	MPLKIP	M-phase specific PLK1 interacting protein [Source:HGNC Symbol;Acc:16002]
ENSGALG00000023172	0	ENSG00000130164	LDLR	low density lipoprotein receptor [Source:HGNC Symbol;Acc:6547]
ENSGALG00000023241	0		#N/A	#N/A
ENSGALG00000023448	0		#N/A	#N/A
ENSGALG00000023506	NINL	ENSG00000101004	NINL	ninein-like [Source:HGNC Symbol;Acc:29163]
ENSGALG00000023552	SPEF2	ENSG00000152582	SPEF2	sperm flagellar 2 [Source:HGNC Symbol;Acc:26293]
ENSGALG00000023572	C11orf89	ENSG00000184682	C11orf89	chromosome 11 open reading frame 89 [Source:HGNC Symbol;Acc:35118]
ENSGALG00000023601	0		#N/A	#N/A
ENSGALG00000023751	CYP26C1	ENSG00000187553	CYP26C1	cytochrome P450, family 26, subfamily C, polypeptide 1 [Source:HGNC Symbol;Acc:20577]
ENSGALG00000023773	0		#N/A	#N/A
ENSGALG00000023898	PLEKHG4	ENSG00000196155	PLEKHG4	pleckstrin homology domain containing, family G (with RhoGef domain) member 4 [Source:HGNC Symbol;Acc:24501]
ENSGALG00000023930	0		#N/A	#N/A
ENSGALG00000023942	0		#N/A	#N/A
ENSGALG00000024012	TDRKH	ENSG00000182134	TDRKH	tudor and KH domain containing [Source:HGNC Symbol;Acc:11713]
ENSGALG00000024040	ANKMY1	ENSG00000144504	ANKMY1	ankyrin repeat and MYND domain containing 1 [Source:HGNC Symbol;Acc:20987]
ENSGALG00000024107	0		#N/A	#N/A
ENSGALG00000024135	0		#N/A	#N/A
ENSGALG00000024159	0	ENSG00000165732	DDX21	DEAD (Asp-Glu-Ala-Asp) box helicase 21 [Source:HGNC Symbol;Acc:2744]
ENSGALG00000024159	0	ENSG00000107625	DDX50	DEAD (Asp-Glu-Ala-Asp) box polypeptide 50 [Source:HGNC Symbol;Acc:17906]
ENSGALG00000024243	0		#N/A	#N/A
ENSGALG00000024348	0	ENSG00000104870	FCGRT	Fc fragment of IgG, receptor, transporter, alpha [Source:HGNC Symbol;Acc:3621]
ENSGALG00000024348	0	ENSG00000010704	HFE	hemochromatosis [Source:HGNC Symbol;Acc:4886]
ENSGALG00000024348	0	ENSG00000153029	MR1	major histocompatibility complex, class I-related [Source:HGNC Symbol;Acc:4975]
ENSGALG00000024348	0	ENSG00000160862	AZGP1	alpha-2-glycoprotein 1, zinc-binding [Source:HGNC Symbol;Acc:910]
ENSGALG00000024372	BF2	ENSG00000104870	FCGRT	Fc fragment of IgG, receptor, transporter, alpha [Source:HGNC Symbol;Acc:3621]
ENSGALG00000024372	BF2	ENSG00000010704	HFE	hemochromatosis [Source:HGNC Symbol;Acc:4886]
ENSGALG00000024372	BF2	ENSG00000153029	MR1	major histocompatibility complex, class I-related [Source:HGNC Symbol;Acc:4975]
ENSGALG00000024372	BF2	ENSG00000160862	AZGP1	alpha-2-glycoprotein 1, zinc-binding [Source:HGNC Symbol;Acc:910]
ENSGALG00000024391	CACTIN	ENSG00000105298	CACTIN	cactin, spliceosome C complex subunit [Source:HGNC Symbol;Acc:29938]
ENSGALG00000024397	0		#N/A	#N/A
ENSGALG00000024478	ZMAT1	ENSG00000166432	ZMAT1	zinc finger, matrin-type 1 [Source:HGNC Symbol;Acc:29377]
ENSGALG00000025714	0		#N/A	#N/A
ENSGALG00000025716	0	ENSG00000005436	GCFC2	GC-rich sequence DNA-binding factor 2 [Source:HGNC Symbol;Acc:1317]
ENSGALG00000025721	0		#N/A	#N/A
ENSGALG00000025750	0		#N/A	#N/A
ENSGALG00000025805	ARF		#N/A	#N/A
ENSGALG00000025837	0		#N/A	#N/A
ENSGALG00000025840	COR9	ENSG00000174957	OR5J2	olfactory receptor, family 5, subfamily J, member 2 [Source:HGNC Symbol;Acc:19612]
ENSGALG00000025883	0		#N/A	#N/A
ENSGALG00000025895	0		#N/A	#N/A
ENSGALG00000025901	0		#N/A	#N/A
ENSGALG00000025915	ARRDC3	ENSG00000113369	ARRDC3	arrestin domain containing 3 [Source:HGNC Symbol;Acc:29263]
ENSGALG00000025942	VAV1	ENSG00000141968	VAV1	vav 1 guanine nucleotide exchange factor [Source:HGNC Symbol;Acc:12657]
ENSGALG00000025996	MKI67	ENSG00000148773	MKI67	marker of proliferation Ki-67 [Source:HGNC Symbol;Acc:7107]
ENSGALG00000026003	0		#N/A	#N/A
ENSGALG00000026038	ERI2	ENSG00000196678	ERI2	ERI1 exoribonuclease family member 2 [Source:HGNC Symbol;Acc:30541]
ENSGALG00000026053	0		#N/A	#N/A
ENSGALG00000026059	TWIST1	ENSG00000122691	TWIST1	twist family bHLH transcription factor 1 [Source:HGNC Symbol;Acc:12428]
ENSGALG00000026069	0	ENSG00000196352	CD55	CD55 molecule, decay accelerating factor for complement (Cromer blood group) [Source:HGNC Symbol;Acc:2665]
ENSGALG00000026094	0	ENSG00000250120	PCDHA10	protocadherin alpha 10 [Source:HGNC Symbol;Acc:8664]
ENSGALG00000026094	0	ENSG00000204962	PCDHA8	protocadherin alpha 8 [Source:HGNC Symbol;Acc:8674]
ENSGALG00000026094	0	ENSG00000251664	PCDHA12	protocadherin alpha 12 [Source:HGNC Symbol;Acc:8666]
ENSGALG00000026094	0	ENSG00000204970	PCDHA1	protocadherin alpha 1 [Source:HGNC Symbol;Acc:8663]
ENSGALG00000026094	0	ENSG00000249158	PCDHA11	protocadherin alpha 11 [Source:HGNC Symbol;Acc:8665]
ENSGALG00000026094	0	ENSG00000204969	PCDHA2	protocadherin alpha 2 [Source:HGNC Symbol;Acc:8668]
ENSGALG00000026094	0	ENSG00000239389	PCDHA13	protocadherin alpha 13 [Source:HGNC Symbol;Acc:8667]
ENSGALG00000026094	0	ENSG00000204963	PCDHA7	protocadherin alpha 7 [Source:HGNC Symbol;Acc:8673]
ENSGALG00000026094	0	ENSG00000204967	PCDHA4	protocadherin alpha 4 [Source:HGNC Symbol;Acc:8670]
ENSGALG00000026094	0	ENSG00000081842	PCDHA6	protocadherin alpha 6 [Source:HGNC Symbol;Acc:8672]
ENSGALG00000026094	0	ENSG00000204961	PCDHA9	protocadherin alpha 9 [Source:HGNC Symbol;Acc:8675]
ENSGALG00000026094	0	ENSG00000204965	PCDHA5	protocadherin alpha 5 [Source:HGNC Symbol;Acc:8671]
ENSGALG00000026094	0	ENSG00000255408	PCDHA3	protocadherin alpha 3 [Source:HGNC Symbol;Acc:8669]
ENSGALG00000026110	SHANK3	ENSG00000251322	SHANK3	SH3 and multiple ankyrin repeat domains 3 [Source:HGNC Symbol;Acc:14294]
ENSGALG00000026115	0		#N/A	#N/A
ENSGALG00000026129	DCTN1	ENSG00000204843	DCTN1	dynactin 1 [Source:HGNC Symbol;Acc:2711]
ENSGALG00000026135	0		#N/A	#N/A
ENSGALG00000026142	0		#N/A	#N/A
ENSGALG00000026155	0		#N/A	#N/A
ENSGALG00000026181	STRIP2	ENSG00000128578	STRIP2	striatin interacting protein 2 [Source:HGNC Symbol;Acc:22209]
ENSGALG00000026199	0		#N/A	#N/A
ENSGALG00000026204	0		#N/A	#N/A
ENSGALG00000026224	DHDH	ENSG00000104808	DHDH	dihydrodiol dehydrogenase (dimeric) [Source:HGNC Symbol;Acc:17887]
ENSGALG00000026231	ARID3A	ENSG00000116017	ARID3A	AT rich interactive domain 3A (BRIGHT-like) [Source:HGNC Symbol;Acc:3031]
ENSGALG00000026232	0		#N/A	#N/A
ENSGALG00000026246	GIF	ENSG00000134812	GIF	gastric intrinsic factor (vitamin B synthesis) [Source:HGNC Symbol;Acc:4268]
ENSGALG00000026252	FOXE1	ENSG00000178919	FOXE1	forkhead box E1 (thyroid transcription factor 2) [Source:HGNC Symbol;Acc:3806]
ENSGALG00000026256	0		#N/A	#N/A
ENSGALG00000026269	TAP1	ENSG00000168394	TAP1	transporter 1, ATP-binding cassette, sub-family B (MDR/TAP) [Source:HGNC Symbol;Acc:43]
ENSGALG00000026309	0		#N/A	#N/A
ENSGALG00000026328	MIEN1	ENSG00000141741	MIEN1	migration and invasion enhancer 1 [Source:HGNC Symbol;Acc:28230]
ENSGALG00000026331	0		#N/A	#N/A
ENSGALG00000026366	0		#N/A	#N/A
ENSGALG00000026387	0		#N/A	#N/A
ENSGALG00000026389	0	ENSG00000072062	PRKACA	protein kinase, cAMP-dependent, catalytic, alpha [Source:HGNC Symbol;Acc:9380]
ENSGALG00000026392	PIPOX	ENSG00000179761	PIPOX	pipecolic acid oxidase [Source:HGNC Symbol;Acc:17804]
ENSGALG00000026394	0	ENSG00000172725	CORO1B	coronin, actin binding protein, 1B [Source:HGNC Symbol;Acc:2253]
ENSGALG00000026396	BG1		#N/A	#N/A
ENSGALG00000026433	0	ENSG00000258472	RP11-192H23.4	Uncharacterized protein [Source:UniProtKB/TrEMBL;Acc:E9PMD0]
ENSGALG00000026433	0	ENSG00000076382	SPAG5	sperm associated antigen 5 [Source:HGNC Symbol;Acc:13452]
ENSGALG00000026478	0	ENSG00000180909	OR52B1P	olfactory receptor, family 52, subfamily B, member 1 pseudogene [Source:HGNC Symbol;Acc:15206]
ENSGALG00000026487	0		#N/A	#N/A
ENSGALG00000026531	CHST14	ENSG00000169105	CHST14	carbohydrate (N-acetylgalactosamine 4-0) sulfotransferase 14 [Source:HGNC Symbol;Acc:24464]
ENSGALG00000026532	0		#N/A	#N/A
ENSGALG00000026541	0	ENSG00000185245	GP1BA	glycoprotein Ib (platelet), alpha polypeptide [Source:HGNC Symbol;Acc:4439]
ENSGALG00000026553	CMYA5	ENSG00000164309	CMYA5	cardiomyopathy associated 5 [Source:HGNC Symbol;Acc:14305]
ENSGALG00000026571	0	ENSG00000184881	OR51B2	olfactory receptor, family 51, subfamily B, member 2 [Source:HGNC Symbol;Acc:14703]
ENSGALG00000026571	0	ENSG00000176239	OR51B6	olfactory receptor, family 51, subfamily B, member 6 [Source:HGNC Symbol;Acc:19600]
ENSGALG00000026571	0	ENSG00000242180	OR51B5	olfactory receptor, family 51, subfamily B, member 5 [Source:HGNC Symbol;Acc:19599]
ENSGALG00000026571	0	ENSG00000176742	OR51V1	olfactory receptor, family 51, subfamily V, member 1 [Source:HGNC Symbol;Acc:19597]
ENSGALG00000026571	0	ENSG00000183251	OR51B4	olfactory receptor, family 51, subfamily B, member 4 [Source:HGNC Symbol;Acc:14708]
ENSGALG00000026602	0		#N/A	#N/A
ENSGALG00000026634	TMED4	ENSG00000158604	TMED4	transmembrane emp24 protein transport domain containing 4 [Source:HGNC Symbol;Acc:22301]
ENSGALG00000026659	0		#N/A	#N/A
ENSGALG00000026690	0		#N/A	#N/A
ENSGALG00000026714	SHISA2	ENSG00000180730	SHISA2	shisa family member 2 [Source:HGNC Symbol;Acc:20366]
ENSGALG00000026742	0		#N/A	#N/A
ENSGALG00000026745	GOLGA7B	ENSG00000155265	GOLGA7B	golgin A7 family, member B [Source:HGNC Symbol;Acc:31668]
ENSGALG00000026769	0		#N/A	#N/A
ENSGALG00000026782	0		#N/A	#N/A
ENSGALG00000026785	0		#N/A	#N/A
ENSGALG00000026786	GNL1	ENSG00000204590	GNL1	guanine nucleotide binding protein-like 1 [Source:HGNC Symbol;Acc:4413]
ENSGALG00000026793	0		#N/A	#N/A
ENSGALG00000026797	0		#N/A	#N/A
ENSGALG00000026812	0		#N/A	#N/A
ENSGALG00000026842	SHE	ENSG00000169291	SHE	Src homology 2 domain containing E [Source:HGNC Symbol;Acc:27004]
ENSGALG00000026855	0		#N/A	#N/A
ENSGALG00000026925	0		#N/A	#N/A
ENSGALG00000026929	0	ENSG00000130724	CHMP2A	charged multivesicular body protein 2A [Source:HGNC Symbol;Acc:30216]
ENSGALG00000026959	0		#N/A	#N/A
ENSGALG00000026967	0		#N/A	#N/A
ENSGALG00000026980	0	ENSG00000161642	ZNF385A	zinc finger protein 385A [Source:HGNC Symbol;Acc:17521]
ENSGALG00000027029	0		#N/A	#N/A
ENSGALG00000027043	KCNH2	ENSG00000055118	KCNH2	potassium voltage-gated channel, subfamily H (eag-related), member 2 [Source:HGNC Symbol;Acc:6251]
ENSGALG00000027082	0		#N/A	#N/A
ENSGALG00000027128	0		#N/A	#N/A
ENSGALG00000027135	0		#N/A	#N/A
ENSGALG00000027185	0		#N/A	#N/A
ENSGALG00000027224	MAP1S	ENSG00000130479	MAP1S	microtubule-associated protein 1S [Source:HGNC Symbol;Acc:15715]
ENSGALG00000027249	0		#N/A	#N/A
ENSGALG00000027254	0		#N/A	#N/A
ENSGALG00000027264	0		#N/A	#N/A
ENSGALG00000027291	0	ENSG00000010438	PRSS3	protease, serine, 3 [Source:HGNC Symbol;Acc:9486]
ENSGALG00000027291	0	ENSG00000204983	PRSS1	protease, serine, 1 (trypsin 1) [Source:HGNC Symbol;Acc:9475]
ENSGALG00000027328	0		#N/A	#N/A
ENSGALG00000027348	0		#N/A	#N/A
ENSGALG00000027467	0		#N/A	#N/A
ENSGALG00000027477	NRSN2	ENSG00000125841	NRSN2	neurensin 2 [Source:HGNC Symbol;Acc:16229]
ENSGALG00000027478	0		#N/A	#N/A
ENSGALG00000027493	0		#N/A	#N/A
ENSGALG00000027495	LRRC16B	ENSG00000186648	LRRC16B	leucine rich repeat containing 16B [Source:HGNC Symbol;Acc:20272]
ENSGALG00000027499	0		#N/A	#N/A
ENSGALG00000027501	ANPEP	ENSG00000166825	ANPEP	alanyl (membrane) aminopeptidase [Source:HGNC Symbol;Acc:500]
ENSGALG00000027524	TNKS1BP1	ENSG00000149115	TNKS1BP1	tankyrase 1 binding protein 1, 182kDa [Source:HGNC Symbol;Acc:19081]
ENSGALG00000027581	0		#N/A	#N/A
ENSGALG00000027639	RGMA	ENSG00000182175	RGMA	repulsive guidance molecule family member a [Source:HGNC Symbol;Acc:30308]
ENSGALG00000027674	0		#N/A	#N/A
ENSGALG00000027702	SCN11A	ENSG00000168356	SCN11A	sodium channel, voltage-gated, type XI, alpha subunit [Source:HGNC Symbol;Acc:10583]
ENSGALG00000027715	0		#N/A	#N/A
ENSGALG00000027723	CBLL1	ENSG00000105879	CBLL1	Cbl proto-oncogene-like 1, E3 ubiquitin protein ligase [Source:HGNC Symbol;Acc:21225]
ENSGALG00000027723	CBLL1	ENSG00000175809	ZNF645	zinc finger protein 645 [Source:HGNC Symbol;Acc:26371]
ENSGALG00000027743	SLC4A1	ENSG00000004939	SLC4A1	solute carrier family 4 (anion exchanger), member 1 (Diego blood group) [Source:HGNC Symbol;Acc:11027]
ENSGALG00000027764	CDX2	ENSG00000165556	CDX2	caudal type homeobox 2 [Source:HGNC Symbol;Acc:1806]
ENSGALG00000027766	0	ENSG00000005436	GCFC2	GC-rich sequence DNA-binding factor 2 [Source:HGNC Symbol;Acc:1317]
ENSGALG00000027767	SKIV2L	ENSG00000204351	SKIV2L	superkiller viralicidic activity 2-like (S. cerevisiae) [Source:HGNC Symbol;Acc:10898]
ENSGALG00000027774	ALMS1	ENSG00000116127	ALMS1	Alstrom syndrome 1 [Source:HGNC Symbol;Acc:428]
ENSGALG00000027799	TMEM19	ENSG00000139291	TMEM19	transmembrane protein 19 [Source:HGNC Symbol;Acc:25605]
ENSGALG00000027851	0	ENSG00000177628	GBA	glucosidase, beta, acid [Source:HGNC Symbol;Acc:4177]
ENSGALG00000027852	0		#N/A	#N/A
ENSGALG00000027910	0		#N/A	#N/A
ENSGALG00000027932	ANKRD32	ENSG00000133302	ANKRD32	ankyrin repeat domain 32 [Source:HGNC Symbol;Acc:25408]
ENSGALG00000027942	0		#N/A	#N/A
ENSGALG00000027945	0		#N/A	#N/A
ENSGALG00000027954	0		#N/A	#N/A
ENSGALG00000027955	0	ENSG00000104870	FCGRT	Fc fragment of IgG, receptor, transporter, alpha [Source:HGNC Symbol;Acc:3621]
ENSGALG00000027955	0	ENSG00000010704	HFE	hemochromatosis [Source:HGNC Symbol;Acc:4886]
ENSGALG00000027955	0	ENSG00000153029	MR1	major histocompatibility complex, class I-related [Source:HGNC Symbol;Acc:4975]
ENSGALG00000027955	0	ENSG00000160862	AZGP1	alpha-2-glycoprotein 1, zinc-binding [Source:HGNC Symbol;Acc:910]
ENSGALG00000027978	0		#N/A	#N/A
ENSGALG00000027982	0	ENSG00000142319	SLC6A3	solute carrier family 6 (neurotransmitter transporter), member 3 [Source:HGNC Symbol;Acc:11049]
ENSGALG00000027988	0		#N/A	#N/A
ENSGALG00000028021	0		#N/A	#N/A
ENSGALG00000028024	CAPG	ENSG00000042493	CAPG	capping protein (actin filament), gelsolin-like [Source:HGNC Symbol;Acc:1474]
ENSGALG00000028055	0		#N/A	#N/A
ENSGALG00000028063	LOX	ENSG00000113083	LOX	lysyl oxidase [Source:HGNC Symbol;Acc:6664]
ENSGALG00000028093	0		#N/A	#N/A
ENSGALG00000028117	0		#N/A	#N/A
ENSGALG00000028124	0		#N/A	#N/A
ENSGALG00000028127	0	ENSG00000005436	GCFC2	GC-rich sequence DNA-binding factor 2 [Source:HGNC Symbol;Acc:1317]
ENSGALG00000028129	0	ENSG00000196391	ZNF774	zinc finger protein 774 [Source:HGNC Symbol;Acc:33108]
ENSGALG00000028137	0		#N/A	#N/A
ENSGALG00000028138	RP1L1	ENSG00000183638	RP1L1	retinitis pigmentosa 1-like 1 [Source:HGNC Symbol;Acc:15946]
ENSGALG00000028143	GADD45B	ENSG00000099860	GADD45B	growth arrest and DNA-damage-inducible, beta [Source:HGNC Symbol;Acc:4096]
ENSGALG00000028156	0		#N/A	#N/A
ENSGALG00000028157	0		#N/A	#N/A
ENSGALG00000028160	0		#N/A	#N/A
ENSGALG00000028179	0		#N/A	#N/A
ENSGALG00000028196	0		#N/A	#N/A
ENSGALG00000028241	0		#N/A	#N/A
ENSGALG00000028262	PRICKLE4	ENSG00000124593	PRICKLE4	prickle homolog 4 (Drosophila) [Source:HGNC Symbol;Acc:16805]
ENSGALG00000028269	0		#N/A	#N/A
ENSGALG00000028283	0		#N/A	#N/A
ENSGALG00000028291	BCAR1	ENSG00000050820	BCAR1	breast cancer anti-estrogen resistance 1 [Source:HGNC Symbol;Acc:971]
ENSGALG00000028300	NELFE	ENSG00000204356	NELFE	negative elongation factor complex member E [Source:HGNC Symbol;Acc:13974]
ENSGALG00000028330	0		#N/A	#N/A
ENSGALG00000028356	LMAN2	ENSG00000169223	LMAN2	lectin, mannose-binding 2 [Source:HGNC Symbol;Acc:16986]
ENSGALG00000028359	0		#N/A	#N/A
ENSGALG00000028364	0		#N/A	#N/A
ENSGALG00000028367	0	ENSG00000127903	ZNF835	zinc finger protein 835 [Source:HGNC Symbol;Acc:34332]
ENSGALG00000028379	0		#N/A	#N/A
ENSGALG00000028395	0		#N/A	#N/A
ENSGALG00000028412	0		#N/A	#N/A
ENSGALG00000028474	0		#N/A	#N/A
ENSGALG00000028527	0		#N/A	#N/A
ENSGALG00000028626	DCLRE1B	ENSG00000118655	DCLRE1B	DNA cross-link repair 1B [Source:HGNC Symbol;Acc:17641]
ENSGALG00000028633	ITGA2B	ENSG00000005961	ITGA2B	integrin, alpha 2b (platelet glycoprotein IIb of IIb/IIIa complex, antigen CD41) [Source:HGNC Symbol;Acc:6138]
ENSGALG00000028657	0		#N/A	#N/A
ENSGALG00000028679	RRP8	ENSG00000132275	RRP8	ribosomal RNA processing 8, methyltransferase, homolog (yeast) [Source:HGNC Symbol;Acc:29030]
ENSGALG00000028692	0		#N/A	#N/A
ENSGALG00000028712	0		#N/A	#N/A
ENSGALG00000028713	0		#N/A	#N/A
ENSGALG00000028742	0		#N/A	#N/A
ENSGALG00000028752	SGCA	ENSG00000108823	SGCA	sarcoglycan, alpha (50kDa dystrophin-associated glycoprotein) [Source:HGNC Symbol;Acc:10805]
ENSGALG00000028754	MCIDAS	ENSG00000234602	MCIDAS	multiciliate differentiation and DNA synthesis associated cell cycle protein [Source:HGNC Symbol;Acc:40050]
ENSGALG00000028778	0		#N/A	#N/A
ENSGALG00000028779	GAS2L1	ENSG00000185340	GAS2L1	growth arrest-specific 2 like 1 [Source:HGNC Symbol;Acc:16955]
ENSGALG00000028787	0		#N/A	#N/A
ENSGALG00000028799	0		#N/A	#N/A
ENSGALG00000028849	SCAF11	ENSG00000139218	SCAF11	SR-related CTD-associated factor 11 [Source:HGNC Symbol;Acc:10784]
ENSGALG00000028859	0		#N/A	#N/A
ENSGALG00000028861	GAMT	ENSG00000130005	GAMT	guanidinoacetate N-methyltransferase [Source:HGNC Symbol;Acc:4136]
ENSGALG00000028882	VWCE	ENSG00000167992	VWCE	von Willebrand factor C and EGF domains [Source:HGNC Symbol;Acc:26487]
ENSGALG00000028886	0	ENSG00000122194	PLG	plasminogen [Source:HGNC Symbol;Acc:9071]
ENSGALG00000028886	0	ENSG00000198670	LPA	lipoprotein, Lp(a) [Source:HGNC Symbol;Acc:6667]
ENSGALG00000028902	0	ENSG00000175899	A2M	alpha-2-macroglobulin [Source:HGNC Symbol;Acc:7]
ENSGALG00000028902	0	ENSG00000126838	PZP	pregnancy-zone protein [Source:HGNC Symbol;Acc:9750]
ENSGALG00000028917	0		#N/A	#N/A
ENSGALG00000028939	AOC1	ENSG00000002726	AOC1	amine oxidase, copper containing 1 [Source:HGNC Symbol;Acc:80]
ENSGALG00000028962	0	ENSG00000110852	CLEC2B	C-type lectin domain family 2, member B [Source:HGNC Symbol;Acc:2053]
ENSGALG00000028962	0	ENSG00000188393	CLEC2A	C-type lectin domain family 2, member A [Source:HGNC Symbol;Acc:24191]
ENSGALG00000028962	0	ENSG00000069493	CLEC2D	C-type lectin domain family 2, member D [Source:HGNC Symbol;Acc:14351]
ENSGALG00000028962	0	ENSG00000236279	CLEC2L	C-type lectin domain family 2, member L [Source:HGNC Symbol;Acc:21969]
ENSGALG00000028964	0		#N/A	#N/A
ENSGALG00000028987	0		#N/A	#N/A
ENSGALG00000028997	DNMT1	ENSG00000130816	DNMT1	DNA (cytosine-5-)-methyltransferase 1 [Source:HGNC Symbol;Acc:2976]
ENSGALG00000029012	0		#N/A	#N/A
ENSGALG00000029025	0		#N/A	#N/A
ENSGALG00000029067	0		#N/A	#N/A
ENSGALG00000029075	0		#N/A	#N/A
ENSGALG00000029111	0		#N/A	#N/A
ENSGALG00000029122	SHARPIN	ENSG00000179526	SHARPIN	SHANK-associated RH domain interactor [Source:HGNC Symbol;Acc:25321]
ENSGALG00000029128	0		#N/A	#N/A
ENSGALG00000029154	GATAD2B	ENSG00000143614	GATAD2B	GATA zinc finger domain containing 2B [Source:HGNC Symbol;Acc:30778]
ENSGALG00000029160	LRRC4	ENSG00000128594	LRRC4	leucine rich repeat containing 4 [Source:HGNC Symbol;Acc:15586]
ENSGALG00000029165	0		#N/A	#N/A
ENSGALG00000029171	0		#N/A	#N/A

## Sheet: all_Gg_GO
Gg_Ensembl_gene_ID	Gg_HGNC_symbol	GO_ID	GO_term
ENSGALG00000000178	BF1	GO:0001916	positive regulation of T cell mediated cytotoxicity
ENSGALG00000000178	BF1	GO:0002474	antigen processing and presentation of peptide antigen via MHC class I
ENSGALG00000000178	BF1	GO:0006955	immune response
ENSGALG00000000178	BF1	GO:0019882	antigen processing and presentation
ENSGALG00000000178	BF1	GO:0016020	membrane
ENSGALG00000000178	BF1	GO:0042612	MHC class I protein complex
ENSGALG00000000178	BF1	GO:0042605	peptide antigen binding
ENSGALG00000000178	BF1	GO:0005515	protein binding
ENSGALG00000000186	MTCH1	GO:0006810	transport
ENSGALG00000000186	MTCH1	GO:0006919	activation of cysteine-type endopeptidase activity involved in apoptotic process
ENSGALG00000000186	MTCH1	GO:0043065	positive regulation of apoptotic process
ENSGALG00000000186	MTCH1	GO:0016020	membrane
ENSGALG00000000186	MTCH1	GO:0016021	integral to membrane
ENSGALG00000000186	MTCH1	GO:0005739	mitochondrion
ENSGALG00000000186	MTCH1	GO:0005515	protein binding
ENSGALG00000000209	PRNP	GO:0001933	negative regulation of protein phosphorylation
ENSGALG00000000209	PRNP	GO:0006979	response to oxidative stress
ENSGALG00000000209	PRNP	GO:0032689	negative regulation of interferon-gamma production
ENSGALG00000000209	PRNP	GO:0032700	negative regulation of interleukin-17 production
ENSGALG00000000209	PRNP	GO:0032703	negative regulation of interleukin-2 production
ENSGALG00000000209	PRNP	GO:0043066	negative regulation of apoptotic process
ENSGALG00000000209	PRNP	GO:0043433	negative regulation of sequence-specific DNA binding transcription factor activity
ENSGALG00000000209	PRNP	GO:0046007	negative regulation of activated T cell proliferation
ENSGALG00000000209	PRNP	GO:0050860	negative regulation of T cell receptor signaling pathway
ENSGALG00000000209	PRNP	GO:0051260	protein homooligomerization
ENSGALG00000000209	PRNP	GO:0070885	negative regulation of calcineurin-NFAT signaling cascade
ENSGALG00000000209	PRNP	GO:0005783	endoplasmic reticulum
ENSGALG00000000209	PRNP	GO:0005794	Golgi apparatus
ENSGALG00000000209	PRNP	GO:0005886	plasma membrane
ENSGALG00000000209	PRNP	GO:0016020	membrane
ENSGALG00000000209	PRNP	GO:0031225	anchored to membrane
ENSGALG00000000209	PRNP	GO:0045121	membrane raft
ENSGALG00000000209	PRNP	GO:0005730	nucleolus
ENSGALG00000000209	PRNP	GO:0043231	intracellular membrane-bounded organelle
ENSGALG00000000209	PRNP	GO:0005634	nucleus
ENSGALG00000000209	PRNP	GO:0005507	copper ion binding
ENSGALG00000000209	PRNP	GO:0008017	microtubule binding
ENSGALG00000000209	PRNP	GO:0015631	tubulin binding
ENSGALG00000000209	PRNP	GO:0042802	identical protein binding
ENSGALG00000000209	PRNP	GO:0005515	protein binding
ENSGALG00000000276	FBXL17	GO:0005515	protein binding
ENSGALG00000000584	PTPRH	GO:0006470	protein dephosphorylation
ENSGALG00000000584	PTPRH	GO:0016311	dephosphorylation
ENSGALG00000000584	PTPRH	GO:0035335	peptidyl-tyrosine dephosphorylation
ENSGALG00000000584	PTPRH	GO:0005739	mitochondrion
ENSGALG00000000584	PTPRH	GO:0005737	cytoplasm
ENSGALG00000000584	PTPRH	GO:0005634	nucleus
ENSGALG00000000584	PTPRH	GO:0004721	phosphoprotein phosphatase activity
ENSGALG00000000584	PTPRH	GO:0004725	protein tyrosine phosphatase activity
ENSGALG00000000584	PTPRH	GO:0016787	hydrolase activity
ENSGALG00000000584	PTPRH	GO:0016791	phosphatase activity
ENSGALG00000000584	PTPRH	GO:0005515	protein binding
ENSGALG00000000621	KANK3	GO:0005515	protein binding
ENSGALG00000000652	ACOT7	GO:0009062	fatty acid catabolic process
ENSGALG00000000652	ACOT7	GO:0005829	cytosol
ENSGALG00000000652	ACOT7	GO:0044297	cell body
ENSGALG00000000652	ACOT7	GO:0043005	neuron projection
ENSGALG00000000652	ACOT7	GO:0016290	palmitoyl-CoA hydrolase activity
ENSGALG00000000674	MYO1D	GO:0010923	negative regulation of phosphatase activity
ENSGALG00000000674	MYO1D	GO:0016459	myosin complex
ENSGALG00000000674	MYO1D	GO:0000166	nucleotide binding
ENSGALG00000000674	MYO1D	GO:0003774	motor activity
ENSGALG00000000674	MYO1D	GO:0005524	ATP binding
ENSGALG00000000674	MYO1D	GO:0005515	protein binding
ENSGALG00000000730	CACNA1S	GO:0006810	transport
ENSGALG00000000730	CACNA1S	GO:0006811	ion transport
ENSGALG00000000730	CACNA1S	GO:0006816	calcium ion transport
ENSGALG00000000730	CACNA1S	GO:0034765	regulation of ion transmembrane transport
ENSGALG00000000730	CACNA1S	GO:0055085	transmembrane transport
ENSGALG00000000730	CACNA1S	GO:0070588	calcium ion transmembrane transport
ENSGALG00000000730	CACNA1S	GO:0006936	muscle contraction
ENSGALG00000000730	CACNA1S	GO:0001501	skeletal system development
ENSGALG00000000730	CACNA1S	GO:0007519	skeletal muscle tissue development
ENSGALG00000000730	CACNA1S	GO:0006941	striated muscle contraction
ENSGALG00000000730	CACNA1S	GO:0007528	neuromuscular junction development
ENSGALG00000000730	CACNA1S	GO:0048741	skeletal muscle fiber development
ENSGALG00000000730	CACNA1S	GO:0007520	myoblast fusion
ENSGALG00000000730	CACNA1S	GO:0007029	endoplasmic reticulum organization
ENSGALG00000000730	CACNA1S	GO:0002074	extraocular skeletal muscle development
ENSGALG00000000730	CACNA1S	GO:0043501	skeletal muscle adaptation
ENSGALG00000000730	CACNA1S	GO:0055001	muscle cell development
ENSGALG00000000730	CACNA1S	GO:0005891	voltage-gated calcium channel complex
ENSGALG00000000730	CACNA1S	GO:0016020	membrane
ENSGALG00000000730	CACNA1S	GO:0016021	integral to membrane
ENSGALG00000000730	CACNA1S	GO:0031674	I band
ENSGALG00000000730	CACNA1S	GO:0030315	T-tubule
ENSGALG00000000730	CACNA1S	GO:0005737	cytoplasm
ENSGALG00000000730	CACNA1S	GO:0005886	plasma membrane
ENSGALG00000000730	CACNA1S	GO:0016529	sarcoplasmic reticulum
ENSGALG00000000730	CACNA1S	GO:0005216	ion channel activity
ENSGALG00000000730	CACNA1S	GO:0005244	voltage-gated ion channel activity
ENSGALG00000000730	CACNA1S	GO:0005245	voltage-gated calcium channel activity
ENSGALG00000000730	CACNA1S	GO:0005262	calcium channel activity
ENSGALG00000000730	CACNA1S	GO:0008331	high voltage-gated calcium channel activity
ENSGALG00000000776	BRPF3	GO:0043966	histone H3 acetylation
ENSGALG00000000776	BRPF3	GO:0070776	MOZ/MORF histone acetyltransferase complex
ENSGALG00000000776	BRPF3	GO:0008270	zinc ion binding
ENSGALG00000000776	BRPF3	GO:0046872	metal ion binding
ENSGALG00000000776	BRPF3	GO:0005515	protein binding
ENSGALG00000000784	PIP5K1C	GO:0007409	axonogenesis
ENSGALG00000000784	PIP5K1C	GO:0046488	phosphatidylinositol metabolic process
ENSGALG00000000784	PIP5K1C	GO:0046854	phosphatidylinositol phosphorylation
ENSGALG00000000784	PIP5K1C	GO:0007016	cytoskeletal anchoring at plasma membrane
ENSGALG00000000784	PIP5K1C	GO:0070527	platelet aggregation
ENSGALG00000000784	PIP5K1C	GO:0016307	phosphatidylinositol phosphate kinase activity
ENSGALG00000000784	PIP5K1C	GO:0016308	1-phosphatidylinositol-4-phosphate 5-kinase activity
ENSGALG00000000784	PIP5K1C	GO:0005515	protein binding
ENSGALG00000000784	PIP5K1C	GO:1990147	talin binding
ENSGALG00000000838	PRKRIR	GO:0005634	nucleus
ENSGALG00000000838	PRKRIR	GO:0003676	nucleic acid binding
ENSGALG00000000838	PRKRIR	GO:0046983	protein dimerization activity
ENSGALG00000000890	SRPK1	GO:0006468	protein phosphorylation
ENSGALG00000000890	SRPK1	GO:0045070	positive regulation of viral genome replication
ENSGALG00000000890	SRPK1	GO:0007059	chromosome segregation
ENSGALG00000000890	SRPK1	GO:0045071	negative regulation of viral genome replication
ENSGALG00000000890	SRPK1	GO:0035556	intracellular signal transduction
ENSGALG00000000890	SRPK1	GO:0050684	regulation of mRNA processing
ENSGALG00000000890	SRPK1	GO:0005737	cytoplasm
ENSGALG00000000890	SRPK1	GO:0005634	nucleus
ENSGALG00000000890	SRPK1	GO:0000166	nucleotide binding
ENSGALG00000000890	SRPK1	GO:0004672	protein kinase activity
ENSGALG00000000890	SRPK1	GO:0004674	protein serine/threonine kinase activity
ENSGALG00000000890	SRPK1	GO:0005524	ATP binding
ENSGALG00000000890	SRPK1	GO:0016772	transferase activity, transferring phosphorus-containing groups
ENSGALG00000000890	SRPK1	GO:0004713	protein tyrosine kinase activity
ENSGALG00000000890	SRPK1	GO:0005515	protein binding
ENSGALG00000000890	SRPK1	GO:0000287	magnesium ion binding
ENSGALG00000000936	LMX1B	GO:0001764	neuron migration
ENSGALG00000000936	LMX1B	GO:0002930	trabecular meshwork development
ENSGALG00000000936	LMX1B	GO:0006355	regulation of transcription, DNA-dependent
ENSGALG00000000936	LMX1B	GO:0006357	regulation of transcription from RNA polymerase II promoter
ENSGALG00000000936	LMX1B	GO:0008219	cell death
ENSGALG00000000936	LMX1B	GO:0008283	cell proliferation
ENSGALG00000000936	LMX1B	GO:0009953	dorsal/ventral pattern formation
ENSGALG00000000936	LMX1B	GO:0010468	regulation of gene expression
ENSGALG00000000936	LMX1B	GO:0021587	cerebellum morphogenesis
ENSGALG00000000936	LMX1B	GO:0021954	central nervous system neuron development
ENSGALG00000000936	LMX1B	GO:0030182	neuron differentiation
ENSGALG00000000936	LMX1B	GO:0030199	collagen fibril organization
ENSGALG00000000936	LMX1B	GO:0030901	midbrain development
ENSGALG00000000936	LMX1B	GO:0035108	limb morphogenesis
ENSGALG00000000936	LMX1B	GO:0035265	organ growth
ENSGALG00000000936	LMX1B	GO:0043010	camera-type eye development
ENSGALG00000000936	LMX1B	GO:0045944	positive regulation of transcription from RNA polymerase II promoter
ENSGALG00000000936	LMX1B	GO:0071542	dopaminergic neuron differentiation
ENSGALG00000000936	LMX1B	GO:0005634	nucleus
ENSGALG00000000936	LMX1B	GO:0003677	DNA binding
ENSGALG00000000936	LMX1B	GO:0003700	sequence-specific DNA binding transcription factor activity
ENSGALG00000000936	LMX1B	GO:0008270	zinc ion binding
ENSGALG00000000936	LMX1B	GO:0043565	sequence-specific DNA binding
ENSGALG00000000936	LMX1B	GO:0046872	metal ion binding
ENSGALG00000000936	LMX1B	GO:0005515	protein binding
ENSGALG00000001033	FOXRED1	GO:0055114	oxidation-reduction process
ENSGALG00000001033	FOXRED1	GO:0005739	mitochondrion
ENSGALG00000001033	FOXRED1	GO:0016491	oxidoreductase activity
ENSGALG00000001040	MEGF6	GO:0001558	regulation of cell growth
ENSGALG00000001040	MEGF6	GO:0005576	extracellular region
ENSGALG00000001040	MEGF6	GO:0005509	calcium ion binding
ENSGALG00000001040	MEGF6	GO:0005520	insulin-like growth factor binding
ENSGALG00000001040	MEGF6	GO:0005515	protein binding
ENSGALG00000001062	GGT7	GO:0006749	glutathione metabolic process
ENSGALG00000001062	GGT7	GO:0003840	gamma-glutamyltransferase activity
ENSGALG00000001283	SRRM1	GO:0006397	mRNA processing
ENSGALG00000001283	SRRM1	GO:0071013	catalytic step 2 spliceosome
ENSGALG00000001283	SRRM1	GO:0005681	spliceosomal complex
ENSGALG00000001426	MECR	GO:0055114	oxidation-reduction process
ENSGALG00000001426	MECR	GO:0006631	fatty acid metabolic process
ENSGALG00000001426	MECR	GO:0005739	mitochondrion
ENSGALG00000001426	MECR	GO:0008270	zinc ion binding
ENSGALG00000001426	MECR	GO:0016491	oxidoreductase activity
ENSGALG00000001426	MECR	GO:0016747	transferase activity, transferring acyl groups other than amino-acyl groups
ENSGALG00000001426	MECR	GO:0019166	trans-2-enoyl-CoA reductase (NADPH) activity
ENSGALG00000001436	PWWP2A	GO:0005515	protein binding
ENSGALG00000001606	INPP5B	GO:0007165	signal transduction
ENSGALG00000001606	INPP5B	GO:0046856	phosphatidylinositol dephosphorylation
ENSGALG00000001606	INPP5B	GO:0001701	in utero embryonic development
ENSGALG00000001606	INPP5B	GO:0030317	sperm motility
ENSGALG00000001606	INPP5B	GO:0007283	spermatogenesis
ENSGALG00000001606	INPP5B	GO:0070613	regulation of protein processing
ENSGALG00000001606	INPP5B	GO:0005622	intracellular
ENSGALG00000001606	INPP5B	GO:0015630	microtubule cytoskeleton
ENSGALG00000001606	INPP5B	GO:0005829	cytosol
ENSGALG00000001606	INPP5B	GO:0016020	membrane
ENSGALG00000001606	INPP5B	GO:0005737	cytoplasm
ENSGALG00000001606	INPP5B	GO:0016021	integral to membrane
ENSGALG00000001606	INPP5B	GO:0052658	inositol-1,4,5-trisphosphate 5-phosphatase activity
ENSGALG00000001606	INPP5B	GO:0004439	phosphatidylinositol-4,5-bisphosphate 5-phosphatase activity
ENSGALG00000001606	INPP5B	GO:0005515	protein binding
ENSGALG00000001629
ENSGALG00000001636	EDC4	GO:0043231	intracellular membrane-bounded organelle
ENSGALG00000001636	EDC4	GO:0000932	cytoplasmic mRNA processing body
ENSGALG00000001636	EDC4	GO:0005634	nucleus
ENSGALG00000001636	EDC4	GO:0005515	protein binding
ENSGALG00000001666	RPAIN
ENSGALG00000001705	SLC14A2	GO:0071918	urea transmembrane transport
ENSGALG00000001705	SLC14A2	GO:0016021	integral to membrane
ENSGALG00000001705	SLC14A2	GO:0015204	urea transmembrane transporter activity
ENSGALG00000001705	SLC14A2	GO:0005515	protein binding
ENSGALG00000001800	DUS3L	GO:0002943	tRNA dihydrouridine synthesis
ENSGALG00000001800	DUS3L	GO:0008033	tRNA processing
ENSGALG00000001800	DUS3L	GO:0055114	oxidation-reduction process
ENSGALG00000001800	DUS3L	GO:0003824	catalytic activity
ENSGALG00000001800	DUS3L	GO:0017150	tRNA dihydrouridine synthase activity
ENSGALG00000001800	DUS3L	GO:0046872	metal ion binding
ENSGALG00000001800	DUS3L	GO:0050660	flavin adenine dinucleotide binding
ENSGALG00000001871
ENSGALG00000001874		GO:0007165	signal transduction
ENSGALG00000001874		GO:0005622	intracellular
ENSGALG00000001874		GO:0005515	protein binding
ENSGALG00000001921	SDCCAG3
ENSGALG00000001978	MED16	GO:0006367	transcription initiation from RNA polymerase II promoter
ENSGALG00000001978	MED16	GO:0030518	intracellular steroid hormone receptor signaling pathway
ENSGALG00000001978	MED16	GO:0030521	androgen receptor signaling pathway
ENSGALG00000001978	MED16	GO:0045893	positive regulation of transcription, DNA-dependent
ENSGALG00000001978	MED16	GO:0016592	mediator complex
ENSGALG00000001978	MED16	GO:0003712	transcription cofactor activity
ENSGALG00000001978	MED16	GO:0004872	receptor activity
ENSGALG00000001978	MED16	GO:0030375	thyroid hormone receptor coactivator activity
ENSGALG00000001978	MED16	GO:0046966	thyroid hormone receptor binding
ENSGALG00000001978	MED16	GO:0005515	protein binding
ENSGALG00000002067		GO:0009058	biosynthetic process
ENSGALG00000002067		GO:0016757	transferase activity, transferring glycosyl groups
ENSGALG00000002083
ENSGALG00000002164	DDX59	GO:0005622	intracellular
ENSGALG00000002164	DDX59	GO:0003676	nucleic acid binding
ENSGALG00000002164	DDX59	GO:0004386	helicase activity
ENSGALG00000002164	DDX59	GO:0005524	ATP binding
ENSGALG00000002164	DDX59	GO:0008026	ATP-dependent helicase activity
ENSGALG00000002164	DDX59	GO:0016787	hydrolase activity
ENSGALG00000002184	RANBP17	GO:0005488	binding
ENSGALG00000002253	HEMK1	GO:0006479	protein methylation
ENSGALG00000002253	HEMK1	GO:0032259	methylation
ENSGALG00000002253	HEMK1	GO:0031167	rRNA methylation
ENSGALG00000002253	HEMK1	GO:0008152	metabolic process
ENSGALG00000002253	HEMK1	GO:0005737	cytoplasm
ENSGALG00000002253	HEMK1	GO:0005739	mitochondrion
ENSGALG00000002253	HEMK1	GO:0003676	nucleic acid binding
ENSGALG00000002253	HEMK1	GO:0008168	methyltransferase activity
ENSGALG00000002253	HEMK1	GO:0008276	protein methyltransferase activity
ENSGALG00000002276	EME2	GO:0090305	nucleic acid phosphodiester bond hydrolysis
ENSGALG00000002276	EME2	GO:0003677	DNA binding
ENSGALG00000002276	EME2	GO:0004518	nuclease activity
ENSGALG00000002327	NRG3	GO:0009790	embryo development
ENSGALG00000002327	NRG3	GO:0030879	mammary gland development
ENSGALG00000002327	NRG3	GO:0007389	pattern specification process
ENSGALG00000002327	NRG3	GO:0060596	mammary placode formation
ENSGALG00000002327	NRG3	GO:0005102	receptor binding
ENSGALG00000002327	NRG3	GO:0005515	protein binding
ENSGALG00000002407		GO:0042384	cilium assembly
ENSGALG00000002407		GO:0007275	multicellular organismal development
ENSGALG00000002407		GO:0003341	cilium movement
ENSGALG00000002407		GO:0021591	ventricular system development
ENSGALG00000002407		GO:0002064	epithelial cell development
ENSGALG00000002407		GO:0060438	trachea development
ENSGALG00000002412	GBA2	GO:0006629	lipid metabolic process
ENSGALG00000002412	GBA2	GO:0006665	sphingolipid metabolic process
ENSGALG00000002412	GBA2	GO:0006680	glucosylceramide catabolic process
ENSGALG00000002412	GBA2	GO:0008152	metabolic process
ENSGALG00000002412	GBA2	GO:0005980	glycogen catabolic process
ENSGALG00000002412	GBA2	GO:0021954	central nervous system neuron development
ENSGALG00000002412	GBA2	GO:0005886	plasma membrane
ENSGALG00000002412	GBA2	GO:0016020	membrane
ENSGALG00000002412	GBA2	GO:0016021	integral to membrane
ENSGALG00000002412	GBA2	GO:0003824	catalytic activity
ENSGALG00000002412	GBA2	GO:0004348	glucosylceramidase activity
ENSGALG00000002412	GBA2	GO:0016787	hydrolase activity
ENSGALG00000002412	GBA2	GO:0016798	hydrolase activity, acting on glycosyl bonds
ENSGALG00000002412	GBA2	GO:0004134	4-alpha-glucanotransferase activity
ENSGALG00000002412	GBA2	GO:0004135	amylo-alpha-1,6-glucosidase activity
ENSGALG00000002412	GBA2	GO:0008422	beta-glucosidase activity
ENSGALG00000002447	CTNNA1	GO:0007155	cell adhesion
ENSGALG00000002447	CTNNA1	GO:0007163	establishment or maintenance of cell polarity
ENSGALG00000002447	CTNNA1	GO:0007406	negative regulation of neuroblast proliferation
ENSGALG00000002447	CTNNA1	GO:0042127	regulation of cell proliferation
ENSGALG00000002447	CTNNA1	GO:0043066	negative regulation of apoptotic process
ENSGALG00000002447	CTNNA1	GO:0043297	apical junction assembly
ENSGALG00000002447	CTNNA1	GO:0045880	positive regulation of smoothened signaling pathway
ENSGALG00000002447	CTNNA1	GO:0071681	cellular response to indole-3-methanol
ENSGALG00000002447	CTNNA1	GO:0034613	cellular protein localization
ENSGALG00000002447	CTNNA1	GO:2001240	negative regulation of extrinsic apoptotic signaling pathway in absence of ligand
ENSGALG00000002447	CTNNA1	GO:2001241	positive regulation of extrinsic apoptotic signaling pathway in absence of ligand
ENSGALG00000002447	CTNNA1	GO:2000146	negative regulation of cell motility
ENSGALG00000002447	CTNNA1	GO:0090136	epithelial cell-cell adhesion
ENSGALG00000002447	CTNNA1	GO:2001045	negative regulation of integrin-mediated signaling pathway
ENSGALG00000002447	CTNNA1	GO:0005886	plasma membrane
ENSGALG00000002447	CTNNA1	GO:0005911	cell-cell junction
ENSGALG00000002447	CTNNA1	GO:0005912	adherens junction
ENSGALG00000002447	CTNNA1	GO:0005913	cell-cell adherens junction
ENSGALG00000002447	CTNNA1	GO:0005915	zonula adherens
ENSGALG00000002447	CTNNA1	GO:0014704	intercalated disc
ENSGALG00000002447	CTNNA1	GO:0015629	actin cytoskeleton
ENSGALG00000002447	CTNNA1	GO:0016342	catenin complex
ENSGALG00000002447	CTNNA1	GO:0030027	lamellipodium
ENSGALG00000002447	CTNNA1	GO:0005198	structural molecule activity
ENSGALG00000002447	CTNNA1	GO:0008013	beta-catenin binding
ENSGALG00000002447	CTNNA1	GO:0017166	vinculin binding
ENSGALG00000002447	CTNNA1	GO:0045295	gamma-catenin binding
ENSGALG00000002447	CTNNA1	GO:0045296	cadherin binding
ENSGALG00000002447	CTNNA1	GO:0051015	actin filament binding
ENSGALG00000002447	CTNNA1	GO:0005515	protein binding
ENSGALG00000002449		GO:0015031	protein transport
ENSGALG00000002449		GO:0005789	endoplasmic reticulum membrane
ENSGALG00000002449		GO:0016021	integral to membrane
ENSGALG00000002451	KCNT2	GO:0006813	potassium ion transport
ENSGALG00000002451	KCNT2	GO:0016020	membrane
ENSGALG00000002451	KCNT2	GO:0015269	calcium-activated potassium channel activity
ENSGALG00000002460	WDR75	GO:0005634	nucleus
ENSGALG00000002460	WDR75	GO:0005515	protein binding
ENSGALG00000002470	CYP27A1	GO:0055114	oxidation-reduction process
ENSGALG00000002470	CYP27A1	GO:0005739	mitochondrion
ENSGALG00000002470	CYP27A1	GO:0005743	mitochondrial inner membrane
ENSGALG00000002470	CYP27A1	GO:0004497	monooxygenase activity
ENSGALG00000002470	CYP27A1	GO:0005506	iron ion binding
ENSGALG00000002470	CYP27A1	GO:0016491	oxidoreductase activity
ENSGALG00000002470	CYP27A1	GO:0016705	oxidoreductase activity, acting on paired donors, with incorporation or reduction of molecular oxygen
ENSGALG00000002470	CYP27A1	GO:0020037	heme binding
ENSGALG00000002470	CYP27A1	GO:0046872	metal ion binding
ENSGALG00000002521	UBA7	GO:0006464	cellular protein modification process
ENSGALG00000002521	UBA7	GO:0032020	ISG15-protein conjugation
ENSGALG00000002521	UBA7	GO:0019941	modification-dependent protein catabolic process
ENSGALG00000002521	UBA7	GO:0000166	nucleotide binding
ENSGALG00000002521	UBA7	GO:0003824	catalytic activity
ENSGALG00000002521	UBA7	GO:0005524	ATP binding
ENSGALG00000002521	UBA7	GO:0008641	small protein activating enzyme activity
ENSGALG00000002521	UBA7	GO:0016874	ligase activity
ENSGALG00000002521	UBA7	GO:0019782	ISG15 activating enzyme activity
ENSGALG00000002527	TMEM201
ENSGALG00000002559	HMHA1	GO:0007165	signal transduction
ENSGALG00000002559	HMHA1	GO:0035556	intracellular signal transduction
ENSGALG00000002559	HMHA1	GO:0005622	intracellular
ENSGALG00000002559	HMHA1	GO:0046872	metal ion binding
ENSGALG00000002648	FUK	GO:0008152	metabolic process
ENSGALG00000002648	FUK	GO:0016310	phosphorylation
ENSGALG00000002648	FUK	GO:0005737	cytoplasm
ENSGALG00000002648	FUK	GO:0000166	nucleotide binding
ENSGALG00000002648	FUK	GO:0005524	ATP binding
ENSGALG00000002648	FUK	GO:0016301	kinase activity
ENSGALG00000002648	FUK	GO:0016740	transferase activity
ENSGALG00000002648	FUK	GO:0016772	transferase activity, transferring phosphorus-containing groups
ENSGALG00000002648	FUK	GO:0016773	phosphotransferase activity, alcohol group as acceptor
ENSGALG00000002958	DNER	GO:0007417	central nervous system development
ENSGALG00000002958	DNER	GO:0010001	glial cell differentiation
ENSGALG00000002958	DNER	GO:0048741	skeletal muscle fiber development
ENSGALG00000002958	DNER	GO:0007220	Notch receptor processing
ENSGALG00000002958	DNER	GO:0005769	early endosome
ENSGALG00000002958	DNER	GO:0030425	dendrite
ENSGALG00000002958	DNER	GO:0005886	plasma membrane
ENSGALG00000002958	DNER	GO:0043025	neuronal cell body
ENSGALG00000002958	DNER	GO:0005509	calcium ion binding
ENSGALG00000002958	DNER	GO:0005515	protein binding
ENSGALG00000002958	DNER	GO:0005112	Notch binding
ENSGALG00000002961
ENSGALG00000002991	ARID5B	GO:0051091	positive regulation of sequence-specific DNA binding transcription factor activity
ENSGALG00000002991	ARID5B	GO:0008584	male gonad development
ENSGALG00000002991	ARID5B	GO:0035264	multicellular organism growth
ENSGALG00000002991	ARID5B	GO:0009791	post-embryonic development
ENSGALG00000002991	ARID5B	GO:0060021	palate development
ENSGALG00000002991	ARID5B	GO:0045444	fat cell differentiation
ENSGALG00000002991	ARID5B	GO:0060612	adipose tissue development
ENSGALG00000002991	ARID5B	GO:0008585	female gonad development
ENSGALG00000002991	ARID5B	GO:0048705	skeletal system morphogenesis
ENSGALG00000002991	ARID5B	GO:0060325	face morphogenesis
ENSGALG00000002991	ARID5B	GO:0001822	kidney development
ENSGALG00000002991	ARID5B	GO:0030325	adrenal gland development
ENSGALG00000002991	ARID5B	GO:0048008	platelet-derived growth factor receptor signaling pathway
ENSGALG00000002991	ARID5B	GO:0048468	cell development
ENSGALG00000002991	ARID5B	GO:0048644	muscle organ morphogenesis
ENSGALG00000002991	ARID5B	GO:0010761	fibroblast migration
ENSGALG00000002991	ARID5B	GO:0006807	nitrogen compound metabolic process
ENSGALG00000002991	ARID5B	GO:0060613	fat pad development
ENSGALG00000002991	ARID5B	GO:0005622	intracellular
ENSGALG00000002991	ARID5B	GO:0005634	nucleus
ENSGALG00000002991	ARID5B	GO:0003677	DNA binding
ENSGALG00000002991	ARID5B	GO:0044212	transcription regulatory region DNA binding
ENSGALG00000002991	ARID5B	GO:0003713	transcription coactivator activity
ENSGALG00000002991	ARID5B	GO:0005515	protein binding
ENSGALG00000003000	SUGP1	GO:0006396	RNA processing
ENSGALG00000003000	SUGP1	GO:0005634	nucleus
ENSGALG00000003000	SUGP1	GO:0003676	nucleic acid binding
ENSGALG00000003000	SUGP1	GO:0003723	RNA binding
ENSGALG00000003000	SUGP1	GO:0005515	protein binding
ENSGALG00000003109	PINK1	GO:0006468	protein phosphorylation
ENSGALG00000003109	PINK1	GO:0000422	mitochondrion degradation
ENSGALG00000003109	PINK1	GO:0090200	positive regulation of release of cytochrome c from mitochondria
ENSGALG00000003109	PINK1	GO:0043254	regulation of protein complex assembly
ENSGALG00000003109	PINK1	GO:0031396	regulation of protein ubiquitination
ENSGALG00000003109	PINK1	GO:0018105	peptidyl-serine phosphorylation
ENSGALG00000003109	PINK1	GO:0006950	response to stress
ENSGALG00000003109	PINK1	GO:0035556	intracellular signal transduction
ENSGALG00000003109	PINK1	GO:0043123	positive regulation of I-kappaB kinase/NF-kappaB signaling
ENSGALG00000003109	PINK1	GO:0043524	negative regulation of neuron apoptotic process
ENSGALG00000003109	PINK1	GO:0043523	regulation of neuron apoptotic process
ENSGALG00000003109	PINK1	GO:0032226	positive regulation of synaptic transmission, dopaminergic
ENSGALG00000003109	PINK1	GO:0033603	positive regulation of dopamine secretion
ENSGALG00000003109	PINK1	GO:0033605	positive regulation of catecholamine secretion
ENSGALG00000003109	PINK1	GO:0097237	cellular response to toxic substance
ENSGALG00000003109	PINK1	GO:0005829	cytosol
ENSGALG00000003109	PINK1	GO:0005739	mitochondrion
ENSGALG00000003109	PINK1	GO:0004672	protein kinase activity
ENSGALG00000003109	PINK1	GO:0004674	protein serine/threonine kinase activity
ENSGALG00000003109	PINK1	GO:0005524	ATP binding
ENSGALG00000003109	PINK1	GO:0016772	transferase activity, transferring phosphorus-containing groups
ENSGALG00000003109	PINK1	GO:0004713	protein tyrosine kinase activity
ENSGALG00000003109	PINK1	GO:0055131	C3HC4-type RING finger domain binding
ENSGALG00000003109	PINK1	GO:0010857	calcium-dependent protein kinase activity
ENSGALG00000003109	PINK1	GO:0031625	ubiquitin protein ligase binding
ENSGALG00000003109	PINK1	GO:0016301	kinase activity
ENSGALG00000003109	PINK1	GO:0000287	magnesium ion binding
ENSGALG00000003109	PINK1	GO:0005515	protein binding
ENSGALG00000003140
ENSGALG00000003166	REXO4	GO:0005730	nucleolus
ENSGALG00000003166	REXO4	GO:0003676	nucleic acid binding
ENSGALG00000003166	REXO4	GO:0004527	exonuclease activity
ENSGALG00000003277	SUZ12	GO:0000122	negative regulation of transcription from RNA polymerase II promoter
ENSGALG00000003277	SUZ12	GO:0008284	positive regulation of cell proliferation
ENSGALG00000003277	SUZ12	GO:0016571	histone methylation
ENSGALG00000003277	SUZ12	GO:0016574	histone ubiquitination
ENSGALG00000003277	SUZ12	GO:0045596	negative regulation of cell differentiation
ENSGALG00000003277	SUZ12	GO:0001739	sex chromatin
ENSGALG00000003277	SUZ12	GO:0005634	nucleus
ENSGALG00000003277	SUZ12	GO:0035098	ESC/E(Z) complex
ENSGALG00000003277	SUZ12	GO:0003682	chromatin binding
ENSGALG00000003277	SUZ12	GO:0035064	methylated histone residue binding
ENSGALG00000003277	SUZ12	GO:0042054	histone methyltransferase activity
ENSGALG00000003277	SUZ12	GO:0043565	sequence-specific DNA binding
ENSGALG00000003277	SUZ12	GO:0005515	protein binding
ENSGALG00000003305	LETM2
ENSGALG00000003310	SLC45A2	GO:0048066	developmental pigmentation
ENSGALG00000003320	CCDC180
ENSGALG00000003534	DDX31	GO:0000166	nucleotide binding
ENSGALG00000003534	DDX31	GO:0003676	nucleic acid binding
ENSGALG00000003534	DDX31	GO:0003723	RNA binding
ENSGALG00000003534	DDX31	GO:0004386	helicase activity
ENSGALG00000003534	DDX31	GO:0005524	ATP binding
ENSGALG00000003534	DDX31	GO:0008026	ATP-dependent helicase activity
ENSGALG00000003534	DDX31	GO:0016787	hydrolase activity
ENSGALG00000003588		GO:0006355	regulation of transcription, DNA-dependent
ENSGALG00000003588		GO:0005634	nucleus
ENSGALG00000003588		GO:0003677	DNA binding
ENSGALG00000003612	RNLS
ENSGALG00000003631	C5orf42
ENSGALG00000003661	SETX	GO:0006302	double-strand break repair
ENSGALG00000003661	SETX	GO:0006369	termination of RNA polymerase II transcription
ENSGALG00000003661	SETX	GO:0007623	circadian rhythm
ENSGALG00000003661	SETX	GO:0005634	nucleus
ENSGALG00000003661	SETX	GO:0005654	nucleoplasm
ENSGALG00000003661	SETX	GO:0005737	cytoplasm
ENSGALG00000003661	SETX	GO:0005515	protein binding
ENSGALG00000003663	RBL2	GO:0006357	regulation of transcription from RNA polymerase II promoter
ENSGALG00000003663	RBL2	GO:0007049	cell cycle
ENSGALG00000003663	RBL2	GO:0051726	regulation of cell cycle
ENSGALG00000003663	RBL2	GO:0043550	regulation of lipid kinase activity
ENSGALG00000003663	RBL2	GO:0005634	nucleus
ENSGALG00000003663	RBL2	GO:0005667	transcription factor complex
ENSGALG00000003663	RBL2	GO:0005730	nucleolus
ENSGALG00000003663	RBL2	GO:0005737	cytoplasm
ENSGALG00000003663	RBL2	GO:0005515	protein binding
ENSGALG00000003695	MINPP1	GO:0016311	dephosphorylation
ENSGALG00000003695	MINPP1	GO:0003993	acid phosphatase activity
ENSGALG00000003695	MINPP1	GO:0016791	phosphatase activity
ENSGALG00000003695	MINPP1	GO:0034417	bisphosphoglycerate 3-phosphatase activity
ENSGALG00000003781	SUN1	GO:0090292	nuclear matrix anchoring at nuclear membrane
ENSGALG00000003781	SUN1	GO:0090286	cytoskeletal anchoring at nuclear membrane
ENSGALG00000003781	SUN1	GO:0006998	nuclear envelope organization
ENSGALG00000003781	SUN1	GO:0005639	integral to nuclear inner membrane
ENSGALG00000003781	SUN1	GO:0034993	SUN-KASH complex
ENSGALG00000003781	SUN1	GO:0005635	nuclear envelope
ENSGALG00000003781	SUN1	GO:0031965	nuclear membrane
ENSGALG00000003781	SUN1	GO:0043231	intracellular membrane-bounded organelle
ENSGALG00000003781	SUN1	GO:0016021	integral to membrane
ENSGALG00000003781	SUN1	GO:0005737	cytoplasm
ENSGALG00000003781	SUN1	GO:0005634	nucleus
ENSGALG00000003781	SUN1	GO:0002080	acrosomal membrane
ENSGALG00000003781	SUN1	GO:0005515	protein binding
ENSGALG00000003781	SUN1	GO:0005521	lamin binding
ENSGALG00000003852	LAMC3	GO:0007601	visual perception
ENSGALG00000003852	LAMC3	GO:0060041	retina development in camera-type eye
ENSGALG00000003852	LAMC3	GO:0014002	astrocyte development
ENSGALG00000003852	LAMC3	GO:0000904	cell morphogenesis involved in differentiation
ENSGALG00000003852	LAMC3	GO:0005604	basement membrane
ENSGALG00000003852	LAMC3	GO:0005515	protein binding
ENSGALG00000003894	CBLN1	GO:0009306	protein secretion
ENSGALG00000003894	CBLN1	GO:0051965	positive regulation of synapse assembly
ENSGALG00000003894	CBLN1	GO:0045202	synapse
ENSGALG00000003894	CBLN1	GO:0005515	protein binding
ENSGALG00000003894	CBLN1	GO:0042803	protein homodimerization activity
ENSGALG00000003897	FAN1	GO:0000724	double-strand break repair via homologous recombination
ENSGALG00000003897	FAN1	GO:0006281	DNA repair
ENSGALG00000003897	FAN1	GO:0006289	nucleotide-excision repair
ENSGALG00000003897	FAN1	GO:0033683	nucleotide-excision repair, DNA incision
ENSGALG00000003897	FAN1	GO:0005634	nucleus
ENSGALG00000003897	FAN1	GO:0008409	5'-3' exonuclease activity
ENSGALG00000003897	FAN1	GO:0016788	hydrolase activity, acting on ester bonds
ENSGALG00000003897	FAN1	GO:0017108	5'-flap endonuclease activity
ENSGALG00000003897	FAN1	GO:0043130	ubiquitin binding
ENSGALG00000003897	FAN1	GO:0003677	DNA binding
ENSGALG00000003897	FAN1	GO:0005515	protein binding
ENSGALG00000003955	CEP350	GO:0005813	centrosome
ENSGALG00000003955	CEP350	GO:0005737	cytoplasm
ENSGALG00000003955	CEP350	GO:0005634	nucleus
ENSGALG00000003975	CEP112	GO:0005813	centrosome
ENSGALG00000003980	IQCA1	GO:0005524	ATP binding
ENSGALG00000003980	IQCA1	GO:0005515	protein binding
ENSGALG00000004009	DHRS13	GO:0008152	metabolic process
ENSGALG00000004009	DHRS13	GO:0055114	oxidation-reduction process
ENSGALG00000004009	DHRS13	GO:0016491	oxidoreductase activity
ENSGALG00000004032		GO:0005578	proteinaceous extracellular matrix
ENSGALG00000004032		GO:0031012	extracellular matrix
ENSGALG00000004032		GO:0004222	metalloendopeptidase activity
ENSGALG00000004032		GO:0008233	peptidase activity
ENSGALG00000004032		GO:0008237	metallopeptidase activity
ENSGALG00000004032		GO:0008270	zinc ion binding
ENSGALG00000004049	ITFG1	GO:0005515	protein binding
ENSGALG00000004078		GO:0006508	proteolysis
ENSGALG00000004078		GO:0004176	ATP-dependent peptidase activity
ENSGALG00000004078		GO:0008270	zinc ion binding
ENSGALG00000004078		GO:0046872	metal ion binding
ENSGALG00000004078		GO:0005515	protein binding
ENSGALG00000004118	STOX1	GO:0005737	cytoplasm
ENSGALG00000004118	STOX1	GO:0005634	nucleus
ENSGALG00000004156	KBP	GO:0006839	mitochondrial transport
ENSGALG00000004156	KBP	GO:0007275	multicellular organismal development
ENSGALG00000004156	KBP	GO:0007399	nervous system development
ENSGALG00000004156	KBP	GO:0030154	cell differentiation
ENSGALG00000004156	KBP	GO:0005737	cytoplasm
ENSGALG00000004156	KBP	GO:0005739	mitochondrion
ENSGALG00000004156	KBP	GO:0005856	cytoskeleton
ENSGALG00000004156	KBP	GO:0019894	kinesin binding
ENSGALG00000004156	KBP	GO:0005515	protein binding
ENSGALG00000004167	SRGN	GO:0008626	granzyme-mediated apoptotic signaling pathway
ENSGALG00000004167	SRGN	GO:0016485	protein processing
ENSGALG00000004167	SRGN	GO:0030502	negative regulation of bone mineralization
ENSGALG00000004167	SRGN	GO:0033364	mast cell secretory granule organization
ENSGALG00000004167	SRGN	GO:0033371	T cell secretory granule organization
ENSGALG00000004167	SRGN	GO:0033373	maintenance of protease location in mast cell secretory granule
ENSGALG00000004167	SRGN	GO:0033382	maintenance of granzyme B location in T cell secretory granule
ENSGALG00000004167	SRGN	GO:0050710	negative regulation of cytokine secretion
ENSGALG00000004167	SRGN	GO:0005615	extracellular space
ENSGALG00000004167	SRGN	GO:0005794	Golgi apparatus
ENSGALG00000004167	SRGN	GO:0042629	mast cell granule
ENSGALG00000004167	SRGN	GO:0005515	protein binding
ENSGALG00000004262	TMIGD1	GO:0005515	protein binding
ENSGALG00000004297	DNAH1	GO:0001539	ciliary or bacterial-type flagellar motility
ENSGALG00000004297	DNAH1	GO:0006200	ATP catabolic process
ENSGALG00000004297	DNAH1	GO:0007018	microtubule-based movement
ENSGALG00000004297	DNAH1	GO:0005858	axonemal dynein complex
ENSGALG00000004297	DNAH1	GO:0030286	dynein complex
ENSGALG00000004297	DNAH1	GO:0000166	nucleotide binding
ENSGALG00000004297	DNAH1	GO:0003777	microtubule motor activity
ENSGALG00000004297	DNAH1	GO:0005524	ATP binding
ENSGALG00000004297	DNAH1	GO:0016887	ATPase activity
ENSGALG00000004297	DNAH1	GO:0017111	nucleoside-triphosphatase activity
ENSGALG00000004324	SETD1B	GO:0032259	methylation
ENSGALG00000004324	SETD1B	GO:0051568	histone H3-K4 methylation
ENSGALG00000004324	SETD1B	GO:0005634	nucleus
ENSGALG00000004324	SETD1B	GO:0035097	histone methyltransferase complex
ENSGALG00000004324	SETD1B	GO:0048188	Set1C/COMPASS complex
ENSGALG00000004324	SETD1B	GO:0000166	nucleotide binding
ENSGALG00000004324	SETD1B	GO:0003676	nucleic acid binding
ENSGALG00000004324	SETD1B	GO:0008168	methyltransferase activity
ENSGALG00000004324	SETD1B	GO:0016740	transferase activity
ENSGALG00000004324	SETD1B	GO:0018024	histone-lysine N-methyltransferase activity
ENSGALG00000004324	SETD1B	GO:0042800	histone methyltransferase activity (H3-K4 specific)
ENSGALG00000004324	SETD1B	GO:0005515	protein binding
ENSGALG00000004365	WDR66	GO:0005509	calcium ion binding
ENSGALG00000004365	WDR66	GO:0005515	protein binding
ENSGALG00000004444	SHCBP1	GO:0008543	fibroblast growth factor receptor signaling pathway
ENSGALG00000004444	SHCBP1	GO:2000177	regulation of neural precursor cell proliferation
ENSGALG00000004444	SHCBP1	GO:0005515	protein binding
ENSGALG00000004444	SHCBP1	GO:0042169	SH2 domain binding
ENSGALG00000004491	DMGDH	GO:0006546	glycine catabolic process
ENSGALG00000004491	DMGDH	GO:0055114	oxidation-reduction process
ENSGALG00000004491	DMGDH	GO:0006544	glycine metabolic process
ENSGALG00000004491	DMGDH	GO:0005737	cytoplasm
ENSGALG00000004491	DMGDH	GO:0005739	mitochondrion
ENSGALG00000004491	DMGDH	GO:0004047	aminomethyltransferase activity
ENSGALG00000004491	DMGDH	GO:0016491	oxidoreductase activity
ENSGALG00000004491	DMGDH	GO:0047865	dimethylglycine dehydrogenase activity
ENSGALG00000004505	CCDC137
ENSGALG00000004543	RXFP2	GO:0007165	signal transduction
ENSGALG00000004543	RXFP2	GO:0007186	G-protein coupled receptor signaling pathway
ENSGALG00000004543	RXFP2	GO:0007189	adenylate cyclase-activating G-protein coupled receptor signaling pathway
ENSGALG00000004543	RXFP2	GO:0008584	male gonad development
ENSGALG00000004543	RXFP2	GO:0016020	membrane
ENSGALG00000004543	RXFP2	GO:0016021	integral to membrane
ENSGALG00000004543	RXFP2	GO:0004930	G-protein coupled receptor activity
ENSGALG00000004543	RXFP2	GO:0016500	protein-hormone receptor activity
ENSGALG00000004543	RXFP2	GO:0005515	protein binding
ENSGALG00000004575	STARD8	GO:0007165	signal transduction
ENSGALG00000004575	STARD8	GO:0005622	intracellular
ENSGALG00000004575	STARD8	GO:0008289	lipid binding
ENSGALG00000004617		GO:0001916	positive regulation of T cell mediated cytotoxicity
ENSGALG00000004617		GO:0002474	antigen processing and presentation of peptide antigen via MHC class I
ENSGALG00000004617		GO:0006955	immune response
ENSGALG00000004617		GO:0019882	antigen processing and presentation
ENSGALG00000004617		GO:0016020	membrane
ENSGALG00000004617		GO:0042612	MHC class I protein complex
ENSGALG00000004617		GO:0042605	peptide antigen binding
ENSGALG00000004617		GO:0005515	protein binding
ENSGALG00000004630		GO:0007155	cell adhesion
ENSGALG00000004630		GO:0007156	homophilic cell adhesion
ENSGALG00000004630		GO:0005886	plasma membrane
ENSGALG00000004630		GO:0016020	membrane
ENSGALG00000004630		GO:0016021	integral to membrane
ENSGALG00000004630		GO:0005509	calcium ion binding
ENSGALG00000004630		GO:0005515	protein binding
ENSGALG00000004689	PKN3	GO:0006468	protein phosphorylation
ENSGALG00000004689	PKN3	GO:0007165	signal transduction
ENSGALG00000004689	PKN3	GO:0016310	phosphorylation
ENSGALG00000004689	PKN3	GO:0010631	epithelial cell migration
ENSGALG00000004689	PKN3	GO:0000166	nucleotide binding
ENSGALG00000004689	PKN3	GO:0004672	protein kinase activity
ENSGALG00000004689	PKN3	GO:0004674	protein serine/threonine kinase activity
ENSGALG00000004689	PKN3	GO:0005524	ATP binding
ENSGALG00000004689	PKN3	GO:0016301	kinase activity
ENSGALG00000004689	PKN3	GO:0016740	transferase activity
ENSGALG00000004689	PKN3	GO:0016772	transferase activity, transferring phosphorus-containing groups
ENSGALG00000004689	PKN3	GO:0005515	protein binding
ENSGALG00000004689	PKN3	GO:0004713	protein tyrosine kinase activity
ENSGALG00000004700	NCF2	GO:0042554	superoxide anion generation
ENSGALG00000004700	NCF2	GO:0001669	acrosomal vesicle
ENSGALG00000004700	NCF2	GO:0005730	nucleolus
ENSGALG00000004700	NCF2	GO:0005737	cytoplasm
ENSGALG00000004700	NCF2	GO:0008022	protein C-terminus binding
ENSGALG00000004700	NCF2	GO:0016175	superoxide-generating NADPH oxidase activity
ENSGALG00000004700	NCF2	GO:0048365	Rac GTPase binding
ENSGALG00000004700	NCF2	GO:0005515	protein binding
ENSGALG00000004704	TDRD12	GO:0003676	nucleic acid binding
ENSGALG00000004704	TDRD12	GO:0005524	ATP binding
ENSGALG00000004704	TDRD12	GO:0008026	ATP-dependent helicase activity
ENSGALG00000004704	TDRD12	GO:0046872	metal ion binding
ENSGALG00000004750	NOL8	GO:0006260	DNA replication
ENSGALG00000004750	NOL8	GO:0006364	rRNA processing
ENSGALG00000004750	NOL8	GO:0030307	positive regulation of cell growth
ENSGALG00000004750	NOL8	GO:0005730	nucleolus
ENSGALG00000004750	NOL8	GO:0005737	cytoplasm
ENSGALG00000004750	NOL8	GO:0005634	nucleus
ENSGALG00000004750	NOL8	GO:0000166	nucleotide binding
ENSGALG00000004750	NOL8	GO:0003676	nucleic acid binding
ENSGALG00000004750	NOL8	GO:0005515	protein binding
ENSGALG00000004753
ENSGALG00000004754	OBSCN	GO:0006468	protein phosphorylation
ENSGALG00000004754	OBSCN	GO:0016310	phosphorylation
ENSGALG00000004754	OBSCN	GO:0018108	peptidyl-tyrosine phosphorylation
ENSGALG00000004754	OBSCN	GO:0035023	regulation of Rho protein signal transduction
ENSGALG00000004754	OBSCN	GO:0000166	nucleotide binding
ENSGALG00000004754	OBSCN	GO:0004672	protein kinase activity
ENSGALG00000004754	OBSCN	GO:0004674	protein serine/threonine kinase activity
ENSGALG00000004754	OBSCN	GO:0004713	protein tyrosine kinase activity
ENSGALG00000004754	OBSCN	GO:0005089	Rho guanyl-nucleotide exchange factor activity
ENSGALG00000004754	OBSCN	GO:0005524	ATP binding
ENSGALG00000004754	OBSCN	GO:0005543	phospholipid binding
ENSGALG00000004754	OBSCN	GO:0016301	kinase activity
ENSGALG00000004754	OBSCN	GO:0016740	transferase activity
ENSGALG00000004754	OBSCN	GO:0016772	transferase activity, transferring phosphorus-containing groups
ENSGALG00000004754	OBSCN	GO:0005515	protein binding
ENSGALG00000004781	ZBTB40	GO:0006974	cellular response to DNA damage stimulus
ENSGALG00000004781	ZBTB40	GO:0005634	nucleus
ENSGALG00000004781	ZBTB40	GO:0003674	molecular_function
ENSGALG00000004781	ZBTB40	GO:0003676	nucleic acid binding
ENSGALG00000004781	ZBTB40	GO:0046872	metal ion binding
ENSGALG00000004781	ZBTB40	GO:0005515	protein binding
ENSGALG00000004820	FAM57A	GO:0016020	membrane
ENSGALG00000004820	FAM57A	GO:0016021	integral to membrane
ENSGALG00000004880	SYCP2
ENSGALG00000004880	SYCP2	GO:0035023	regulation of Rho protein signal transduction
ENSGALG00000004880	SYCP2	GO:0043066	negative regulation of apoptotic process
ENSGALG00000004880	SYCP2	GO:0009566	fertilization
ENSGALG00000004880	SYCP2	GO:0009887	organ morphogenesis
ENSGALG00000004880	SYCP2	GO:0007140	male meiosis
ENSGALG00000004880	SYCP2	GO:0007143	female meiosis
ENSGALG00000004880	SYCP2	GO:0048808	male genitalia morphogenesis
ENSGALG00000004880	SYCP2	GO:0000795	synaptonemal complex
ENSGALG00000004880	SYCP2	GO:0000800	lateral element
ENSGALG00000004880	SYCP2	GO:0005089	Rho guanyl-nucleotide exchange factor activity
ENSGALG00000004880	SYCP2	GO:0005515	protein binding
ENSGALG00000004880	SYCP2	GO:0046982	protein heterodimerization activity
ENSGALG00000004919		GO:0007155	cell adhesion
ENSGALG00000004919		GO:0005737	cytoplasm
ENSGALG00000004919		GO:0005515	protein binding
ENSGALG00000004919		GO:0030414	peptidase inhibitor activity
ENSGALG00000004948	GLA	GO:0005975	carbohydrate metabolic process
ENSGALG00000004948	GLA	GO:0008152	metabolic process
ENSGALG00000004948	GLA	GO:0009311	oligosaccharide metabolic process
ENSGALG00000004948	GLA	GO:0046477	glycosylceramide catabolic process
ENSGALG00000004948	GLA	GO:0045019	negative regulation of nitric oxide biosynthetic process
ENSGALG00000004948	GLA	GO:0051001	negative regulation of nitric-oxide synthase activity
ENSGALG00000004948	GLA	GO:0005576	extracellular region
ENSGALG00000004948	GLA	GO:0005737	cytoplasm
ENSGALG00000004948	GLA	GO:0005764	lysosome
ENSGALG00000004948	GLA	GO:0005794	Golgi apparatus
ENSGALG00000004948	GLA	GO:0003824	catalytic activity
ENSGALG00000004948	GLA	GO:0004553	hydrolase activity, hydrolyzing O-glycosyl compounds
ENSGALG00000004948	GLA	GO:0004557	alpha-galactosidase activity
ENSGALG00000004948	GLA	GO:0005102	receptor binding
ENSGALG00000004948	GLA	GO:0016787	hydrolase activity
ENSGALG00000004948	GLA	GO:0016798	hydrolase activity, acting on glycosyl bonds
ENSGALG00000004948	GLA	GO:0042803	protein homodimerization activity
ENSGALG00000004948	GLA	GO:0005515	protein binding
ENSGALG00000004972	MYO15A	GO:0007626	locomotory behavior
ENSGALG00000004972	MYO15A	GO:0042472	inner ear morphogenesis
ENSGALG00000004972	MYO15A	GO:0007605	sensory perception of sound
ENSGALG00000004972	MYO15A	GO:0005856	cytoskeleton
ENSGALG00000004972	MYO15A	GO:0016459	myosin complex
ENSGALG00000004972	MYO15A	GO:0032420	stereocilium
ENSGALG00000004972	MYO15A	GO:0032421	stereocilium bundle
ENSGALG00000004972	MYO15A	GO:0003774	motor activity
ENSGALG00000004972	MYO15A	GO:0005524	ATP binding
ENSGALG00000004972	MYO15A	GO:0005515	protein binding
ENSGALG00000004981	TSEN2	GO:0006388	tRNA splicing, via endonucleolytic cleavage and ligation
ENSGALG00000004981	TSEN2	GO:0090305	nucleic acid phosphodiester bond hydrolysis
ENSGALG00000004981	TSEN2	GO:0000214	tRNA-intron endonuclease complex
ENSGALG00000004981	TSEN2	GO:0005813	centrosome
ENSGALG00000004981	TSEN2	GO:0005737	cytoplasm
ENSGALG00000004981	TSEN2	GO:0005634	nucleus
ENSGALG00000004981	TSEN2	GO:0000213	tRNA-intron endonuclease activity
ENSGALG00000004981	TSEN2	GO:0003676	nucleic acid binding
ENSGALG00000004981	TSEN2	GO:0004518	nuclease activity
ENSGALG00000004994	ZNF503	GO:0061351	neural precursor cell proliferation
ENSGALG00000004994	ZNF503	GO:0070315	G1 to G0 transition involved in cell differentiation
ENSGALG00000004994	ZNF503	GO:0003676	nucleic acid binding
ENSGALG00000004994	ZNF503	GO:0046872	metal ion binding
ENSGALG00000005007		GO:0006470	protein dephosphorylation
ENSGALG00000005007		GO:0016311	dephosphorylation
ENSGALG00000005007		GO:0035335	peptidyl-tyrosine dephosphorylation
ENSGALG00000005007		GO:0004725	protein tyrosine phosphatase activity
ENSGALG00000005007		GO:0008138	protein tyrosine/serine/threonine phosphatase activity
ENSGALG00000005007		GO:0016787	hydrolase activity
ENSGALG00000005007		GO:0016791	phosphatase activity
ENSGALG00000005026
ENSGALG00000005030	DOCK10	GO:0007264	small GTPase mediated signal transduction
ENSGALG00000005030	DOCK10	GO:0005085	guanyl-nucleotide exchange factor activity
ENSGALG00000005030	DOCK10	GO:0005543	phospholipid binding
ENSGALG00000005030	DOCK10	GO:0005488	binding
ENSGALG00000005030	DOCK10	GO:0005089	Rho guanyl-nucleotide exchange factor activity
ENSGALG00000005030	DOCK10	GO:0017048	Rho GTPase binding
ENSGALG00000005169	FUT11	GO:0006486	protein glycosylation
ENSGALG00000005169	FUT11	GO:0036065	fucosylation
ENSGALG00000005169	FUT11	GO:0000139	Golgi membrane
ENSGALG00000005169	FUT11	GO:0005794	Golgi apparatus
ENSGALG00000005169	FUT11	GO:0016020	membrane
ENSGALG00000005169	FUT11	GO:0016021	integral to membrane
ENSGALG00000005169	FUT11	GO:0032580	Golgi cisterna membrane
ENSGALG00000005169	FUT11	GO:0008417	fucosyltransferase activity
ENSGALG00000005169	FUT11	GO:0016740	transferase activity
ENSGALG00000005169	FUT11	GO:0016757	transferase activity, transferring glycosyl groups
ENSGALG00000005169	FUT11	GO:0046920	alpha-(1->3)-fucosyltransferase activity
ENSGALG00000005272	CDH5	GO:0001955	blood vessel maturation
ENSGALG00000005272	CDH5	GO:0007155	cell adhesion
ENSGALG00000005272	CDH5	GO:0007156	homophilic cell adhesion
ENSGALG00000005272	CDH5	GO:0008285	negative regulation of cell proliferation
ENSGALG00000005272	CDH5	GO:2000114	regulation of establishment of cell polarity
ENSGALG00000005272	CDH5	GO:0005886	plasma membrane
ENSGALG00000005272	CDH5	GO:0005911	cell-cell junction
ENSGALG00000005272	CDH5	GO:0005923	tight junction
ENSGALG00000005272	CDH5	GO:0016020	membrane
ENSGALG00000005272	CDH5	GO:0016021	integral to membrane
ENSGALG00000005272	CDH5	GO:0071944	cell periphery
ENSGALG00000005272	CDH5	GO:0030054	cell junction
ENSGALG00000005272	CDH5	GO:0005102	receptor binding
ENSGALG00000005272	CDH5	GO:0005509	calcium ion binding
ENSGALG00000005272	CDH5	GO:0008013	beta-catenin binding
ENSGALG00000005272	CDH5	GO:0019903	protein phosphatase binding
ENSGALG00000005272	CDH5	GO:0044325	ion channel binding
ENSGALG00000005272	CDH5	GO:0005515	protein binding
ENSGALG00000005275
ENSGALG00000005282	NKTR	GO:0006457	protein folding
ENSGALG00000005282	NKTR	GO:0003755	peptidyl-prolyl cis-trans isomerase activity
ENSGALG00000005310	CLSTN2	GO:0007156	homophilic cell adhesion
ENSGALG00000005310	CLSTN2	GO:0016020	membrane
ENSGALG00000005310	CLSTN2	GO:0016021	integral to membrane
ENSGALG00000005310	CLSTN2	GO:0045211	postsynaptic membrane
ENSGALG00000005310	CLSTN2	GO:0005509	calcium ion binding
ENSGALG00000005336	GUK1	GO:0006163	purine nucleotide metabolic process
ENSGALG00000005336	GUK1	GO:0004385	guanylate kinase activity
ENSGALG00000005336	GUK1	GO:0005515	protein binding
ENSGALG00000005337	SNX2	GO:0006886	intracellular protein transport
ENSGALG00000005337	SNX2	GO:0007154	cell communication
ENSGALG00000005337	SNX2	GO:0005737	cytoplasm
ENSGALG00000005337	SNX2	GO:0010008	endosome membrane
ENSGALG00000005337	SNX2	GO:0043231	intracellular membrane-bounded organelle
ENSGALG00000005337	SNX2	GO:0008565	protein transporter activity
ENSGALG00000005337	SNX2	GO:0035091	phosphatidylinositol binding
ENSGALG00000005337	SNX2	GO:0005515	protein binding
ENSGALG00000005405	MRM1	GO:0001510	RNA methylation
ENSGALG00000005405	MRM1	GO:0006396	RNA processing
ENSGALG00000005405	MRM1	GO:0032259	methylation
ENSGALG00000005405	MRM1	GO:0005739	mitochondrion
ENSGALG00000005405	MRM1	GO:0003723	RNA binding
ENSGALG00000005405	MRM1	GO:0008168	methyltransferase activity
ENSGALG00000005405	MRM1	GO:0008173	RNA methyltransferase activity
ENSGALG00000005492	NBEAL2	GO:0030220	platelet formation
ENSGALG00000005492	NBEAL2	GO:0005783	endoplasmic reticulum
ENSGALG00000005492	NBEAL2	GO:0005515	protein binding
ENSGALG00000005492	NBEAL2	GO:0005488	binding
ENSGALG00000005535	TCOF1	GO:0005515	protein binding
ENSGALG00000005573	NOLC1	GO:0007000	nucleolus organization
ENSGALG00000005573	NOLC1	GO:0005730	nucleolus
ENSGALG00000005573	NOLC1	GO:0005737	cytoplasm
ENSGALG00000005573	NOLC1	GO:0005654	nucleoplasm
ENSGALG00000005573	NOLC1	GO:0015030	Cajal body
ENSGALG00000005573	NOLC1	GO:0005515	protein binding
ENSGALG00000005595	HPS4	GO:0007040	lysosome organization
ENSGALG00000005595	HPS4	GO:0006605	protein targeting
ENSGALG00000005595	HPS4	GO:0050821	protein stabilization
ENSGALG00000005595	HPS4	GO:0030318	melanocyte differentiation
ENSGALG00000005595	HPS4	GO:0007596	blood coagulation
ENSGALG00000005595	HPS4	GO:0006996	organelle organization
ENSGALG00000005595	HPS4	GO:0042827	platelet dense granule
ENSGALG00000005595	HPS4	GO:0031085	BLOC-3 complex
ENSGALG00000005595	HPS4	GO:0005764	lysosome
ENSGALG00000005595	HPS4	GO:0042470	melanosome
ENSGALG00000005595	HPS4	GO:0016020	membrane
ENSGALG00000005595	HPS4	GO:0005737	cytoplasm
ENSGALG00000005595	HPS4	GO:0016023	cytoplasmic membrane-bounded vesicle
ENSGALG00000005595	HPS4	GO:0046983	protein dimerization activity
ENSGALG00000005595	HPS4	GO:0042803	protein homodimerization activity
ENSGALG00000005595	HPS4	GO:0005515	protein binding
ENSGALG00000005603	NACAD
ENSGALG00000005656	DENND6A	GO:2000049	positive regulation of cell-cell adhesion mediated by cadherin
ENSGALG00000005656	DENND6A	GO:0005737	cytoplasm
ENSGALG00000005656	DENND6A	GO:0055037	recycling endosome
ENSGALG00000005656	DENND6A	GO:0017112	Rab guanyl-nucleotide exchange factor activity
ENSGALG00000005689	PAX2	GO:0006351	transcription, DNA-templated
ENSGALG00000005689	PAX2	GO:0006355	regulation of transcription, DNA-dependent
ENSGALG00000005689	PAX2	GO:0007275	multicellular organismal development
ENSGALG00000005689	PAX2	GO:0072207	metanephric epithelium development
ENSGALG00000005689	PAX2	GO:0045918	negative regulation of cytolysis
ENSGALG00000005689	PAX2	GO:2000378	negative regulation of reactive oxygen species metabolic process
ENSGALG00000005689	PAX2	GO:0043154	negative regulation of cysteine-type endopeptidase activity involved in apoptotic process
ENSGALG00000005689	PAX2	GO:0045892	negative regulation of transcription, DNA-dependent
ENSGALG00000005689	PAX2	GO:0043066	negative regulation of apoptotic process
ENSGALG00000005689	PAX2	GO:0050679	positive regulation of epithelial cell proliferation
ENSGALG00000005689	PAX2	GO:0048863	stem cell differentiation
ENSGALG00000005689	PAX2	GO:0000122	negative regulation of transcription from RNA polymerase II promoter
ENSGALG00000005689	PAX2	GO:0042472	inner ear morphogenesis
ENSGALG00000005689	PAX2	GO:0001658	branching involved in ureteric bud morphogenesis
ENSGALG00000005689	PAX2	GO:0042981	regulation of apoptotic process
ENSGALG00000005689	PAX2	GO:0001656	metanephros development
ENSGALG00000005689	PAX2	GO:0001823	mesonephros development
ENSGALG00000005689	PAX2	GO:0043010	camera-type eye development
ENSGALG00000005689	PAX2	GO:1900212	negative regulation of mesenchymal cell apoptotic process involved in metanephros development
ENSGALG00000005689	PAX2	GO:0001709	cell fate determination
ENSGALG00000005689	PAX2	GO:0045893	positive regulation of transcription, DNA-dependent
ENSGALG00000005689	PAX2	GO:0048854	brain morphogenesis
ENSGALG00000005689	PAX2	GO:0007417	central nervous system development
ENSGALG00000005689	PAX2	GO:0070301	cellular response to hydrogen peroxide
ENSGALG00000005689	PAX2	GO:0001843	neural tube closure
ENSGALG00000005689	PAX2	GO:0071260	cellular response to mechanical stimulus
ENSGALG00000005689	PAX2	GO:0001657	ureteric bud development
ENSGALG00000005689	PAX2	GO:0010001	glial cell differentiation
ENSGALG00000005689	PAX2	GO:0001822	kidney development
ENSGALG00000005689	PAX2	GO:0031016	pancreas development
ENSGALG00000005689	PAX2	GO:0043067	regulation of programmed cell death
ENSGALG00000005689	PAX2	GO:0072593	reactive oxygen species metabolic process
ENSGALG00000005689	PAX2	GO:0090190	positive regulation of branching involved in ureteric bud morphogenesis
ENSGALG00000005689	PAX2	GO:0021631	optic nerve morphogenesis
ENSGALG00000005689	PAX2	GO:0090103	cochlea morphogenesis
ENSGALG00000005689	PAX2	GO:0043491	protein kinase B signaling
ENSGALG00000005689	PAX2	GO:0001655	urogenital system development
ENSGALG00000005689	PAX2	GO:0071333	cellular response to glucose stimulus
ENSGALG00000005689	PAX2	GO:0061205	paramesonephric duct development
ENSGALG00000005689	PAX2	GO:0003337	mesenchymal to epithelial transition involved in metanephros morphogenesis
ENSGALG00000005689	PAX2	GO:0072001	renal system development
ENSGALG00000005689	PAX2	GO:0090102	cochlea development
ENSGALG00000005689	PAX2	GO:0071300	cellular response to retinoic acid
ENSGALG00000005689	PAX2	GO:0072205	metanephric collecting duct development
ENSGALG00000005689	PAX2	GO:0072177	mesonephric duct development
ENSGALG00000005689	PAX2	GO:0021554	optic nerve development
ENSGALG00000005689	PAX2	GO:0072075	metanephric mesenchyme development
ENSGALG00000005689	PAX2	GO:0035799	ureter maturation
ENSGALG00000005689	PAX2	GO:0072164	mesonephric tubule development
ENSGALG00000005689	PAX2	GO:0072179	nephric duct formation
ENSGALG00000005689	PAX2	GO:0043069	negative regulation of programmed cell death
ENSGALG00000005689	PAX2	GO:0072108	positive regulation of mesenchymal to epithelial transition involved in metanephros morphogenesis
ENSGALG00000005689	PAX2	GO:0072307	regulation of metanephric nephron tubule epithelial cell differentiation
ENSGALG00000005689	PAX2	GO:0002072	optic cup morphogenesis involved in camera-type eye development
ENSGALG00000005689	PAX2	GO:0072197	ureter morphogenesis
ENSGALG00000005689	PAX2	GO:0072289	metanephric nephron tubule formation
ENSGALG00000005689	PAX2	GO:0060231	mesenchymal to epithelial transition
ENSGALG00000005689	PAX2	GO:0072162	metanephric mesenchymal cell differentiation
ENSGALG00000005689	PAX2	GO:0072221	metanephric distal convoluted tubule development
ENSGALG00000005689	PAX2	GO:0007501	mesodermal cell fate specification
ENSGALG00000005689	PAX2	GO:0003406	retinal pigment epithelium development
ENSGALG00000005689	PAX2	GO:0021633	optic nerve structural organization
ENSGALG00000005689	PAX2	GO:0021650	vestibulocochlear nerve formation
ENSGALG00000005689	PAX2	GO:0035566	regulation of metanephros size
ENSGALG00000005689	PAX2	GO:0039003	pronephric field specification
ENSGALG00000005689	PAX2	GO:0048793	pronephros development
ENSGALG00000005689	PAX2	GO:0061360	optic chiasma development
ENSGALG00000005689	PAX2	GO:0072172	mesonephric tubule formation
ENSGALG00000005689	PAX2	GO:0072189	ureter development
ENSGALG00000005689	PAX2	GO:0072300	positive regulation of metanephric glomerulus development
ENSGALG00000005689	PAX2	GO:0072305	negative regulation of mesenchymal cell apoptotic process involved in metanephric nephron morphogenesis
ENSGALG00000005689	PAX2	GO:1900215	negative regulation of apoptotic process involved in metanephric collecting duct development
ENSGALG00000005689	PAX2	GO:1900218	negative regulation of apoptotic process involved in metanephric nephron tubule development
ENSGALG00000005689	PAX2	GO:2000594	positive regulation of metanephric DCT cell differentiation
ENSGALG00000005689	PAX2	GO:2000597	positive regulation of optic nerve formation
ENSGALG00000005689	PAX2	GO:0005634	nucleus
ENSGALG00000005689	PAX2	GO:0034451	centriolar satellite
ENSGALG00000005689	PAX2	GO:0005815	microtubule organizing center
ENSGALG00000005689	PAX2	GO:0043234	protein complex
ENSGALG00000005689	PAX2	GO:0032993	protein-DNA complex
ENSGALG00000005689	PAX2	GO:0003677	DNA binding
ENSGALG00000005689	PAX2	GO:0044212	transcription regulatory region DNA binding
ENSGALG00000005689	PAX2	GO:0005515	protein binding
ENSGALG00000005689	PAX2	GO:0070742	C2H2 zinc finger domain binding
ENSGALG00000005689	PAX2	GO:0000987	core promoter proximal region sequence-specific DNA binding
ENSGALG00000005689	PAX2	GO:0016175	superoxide-generating NADPH oxidase activity
ENSGALG00000005710	NFI1	GO:0016311	dephosphorylation
ENSGALG00000005710	NFI1	GO:0016791	phosphatase activity
ENSGALG00000005710	NFI1	GO:0005515	protein binding
ENSGALG00000005710	NFI1	GO:0005634	nucleus
ENSGALG00000005710	NFI1	GO:0004721	phosphoprotein phosphatase activity
ENSGALG00000005710	NFI1	GO:0016787	hydrolase activity
ENSGALG00000005710	NFI1	GO:0046872	metal ion binding
ENSGALG00000005762	BIRC7	GO:0070247	regulation of natural killer cell apoptotic process
ENSGALG00000005762	BIRC7	GO:0042127	regulation of cell proliferation
ENSGALG00000005762	BIRC7	GO:0016567	protein ubiquitination
ENSGALG00000005762	BIRC7	GO:0005794	Golgi apparatus
ENSGALG00000005762	BIRC7	GO:0005737	cytoplasm
ENSGALG00000005762	BIRC7	GO:0005634	nucleus
ENSGALG00000005762	BIRC7	GO:0008270	zinc ion binding
ENSGALG00000005762	BIRC7	GO:0046872	metal ion binding
ENSGALG00000005762	BIRC7	GO:0005515	protein binding
ENSGALG00000005762	BIRC7	GO:0004842	ubiquitin-protein ligase activity
ENSGALG00000005802	FLT4	GO:0001934	positive regulation of protein phosphorylation
ENSGALG00000005802	FLT4	GO:0001938	positive regulation of endothelial cell proliferation
ENSGALG00000005802	FLT4	GO:0001944	vasculature development
ENSGALG00000005802	FLT4	GO:0001945	lymph vessel development
ENSGALG00000005802	FLT4	GO:0001946	lymphangiogenesis
ENSGALG00000005802	FLT4	GO:0002040	sprouting angiogenesis
ENSGALG00000005802	FLT4	GO:0006468	protein phosphorylation
ENSGALG00000005802	FLT4	GO:0007169	transmembrane receptor protein tyrosine kinase signaling pathway
ENSGALG00000005802	FLT4	GO:0008284	positive regulation of cell proliferation
ENSGALG00000005802	FLT4	GO:0010575	positive regulation vascular endothelial growth factor production
ENSGALG00000005802	FLT4	GO:0010595	positive regulation of endothelial cell migration
ENSGALG00000005802	FLT4	GO:0016310	phosphorylation
ENSGALG00000005802	FLT4	GO:0018108	peptidyl-tyrosine phosphorylation
ENSGALG00000005802	FLT4	GO:0035924	cellular response to vascular endothelial growth factor stimulus
ENSGALG00000005802	FLT4	GO:0038084	vascular endothelial growth factor signaling pathway
ENSGALG00000005802	FLT4	GO:0043066	negative regulation of apoptotic process
ENSGALG00000005802	FLT4	GO:0043410	positive regulation of MAPK cascade
ENSGALG00000005802	FLT4	GO:0046330	positive regulation of JNK cascade
ENSGALG00000005802	FLT4	GO:0046777	protein autophosphorylation
ENSGALG00000005802	FLT4	GO:0048010	vascular endothelial growth factor receptor signaling pathway
ENSGALG00000005802	FLT4	GO:0048514	blood vessel morphogenesis
ENSGALG00000005802	FLT4	GO:0060312	regulation of blood vessel remodeling
ENSGALG00000005802	FLT4	GO:0070374	positive regulation of ERK1 and ERK2 cascade
ENSGALG00000005802	FLT4	GO:0090037	positive regulation of protein kinase C signaling
ENSGALG00000005802	FLT4	GO:0005886	plasma membrane
ENSGALG00000005802	FLT4	GO:0005887	integral to plasma membrane
ENSGALG00000005802	FLT4	GO:0016020	membrane
ENSGALG00000005802	FLT4	GO:0016021	integral to membrane
ENSGALG00000005802	FLT4	GO:0000166	nucleotide binding
ENSGALG00000005802	FLT4	GO:0004672	protein kinase activity
ENSGALG00000005802	FLT4	GO:0004713	protein tyrosine kinase activity
ENSGALG00000005802	FLT4	GO:0004714	transmembrane receptor protein tyrosine kinase activity
ENSGALG00000005802	FLT4	GO:0005021	vascular endothelial growth factor-activated receptor activity
ENSGALG00000005802	FLT4	GO:0005524	ATP binding
ENSGALG00000005802	FLT4	GO:0016301	kinase activity
ENSGALG00000005802	FLT4	GO:0016740	transferase activity
ENSGALG00000005802	FLT4	GO:0016772	transferase activity, transferring phosphorus-containing groups
ENSGALG00000005802	FLT4	GO:0019838	growth factor binding
ENSGALG00000005802	FLT4	GO:0019903	protein phosphatase binding
ENSGALG00000005802	FLT4	GO:0005515	protein binding
ENSGALG00000005889	CCDC18
ENSGALG00000005898	DND1	GO:0007281	germ cell development
ENSGALG00000005898	DND1	GO:0060965	negative regulation of gene silencing by miRNA
ENSGALG00000005898	DND1	GO:0005634	nucleus
ENSGALG00000005898	DND1	GO:0005737	cytoplasm
ENSGALG00000005898	DND1	GO:0000166	nucleotide binding
ENSGALG00000005898	DND1	GO:0003676	nucleic acid binding
ENSGALG00000005898	DND1	GO:0017091	AU-rich element binding
ENSGALG00000005898	DND1	GO:0005515	protein binding
ENSGALG00000005947	MYD88	GO:0002755	MyD88-dependent toll-like receptor signaling pathway
ENSGALG00000005947	MYD88	GO:0007165	signal transduction
ENSGALG00000005947	MYD88	GO:0043123	positive regulation of I-kappaB kinase/NF-kappaB signaling
ENSGALG00000005947	MYD88	GO:0070976	TIR domain binding
ENSGALG00000005947	MYD88	GO:0005515	protein binding
ENSGALG00000005947	MYD88	GO:0002224	toll-like receptor signaling pathway
ENSGALG00000005947	MYD88	GO:0002238	response to molecule of fungal origin
ENSGALG00000005947	MYD88	GO:0006954	inflammatory response
ENSGALG00000005947	MYD88	GO:0007166	cell surface receptor signaling pathway
ENSGALG00000005947	MYD88	GO:0009615	response to virus
ENSGALG00000005947	MYD88	GO:0016064	immunoglobulin mediated immune response
ENSGALG00000005947	MYD88	GO:0031663	lipopolysaccharide-mediated signaling pathway
ENSGALG00000005947	MYD88	GO:0032494	response to peptidoglycan
ENSGALG00000005947	MYD88	GO:0032496	response to lipopolysaccharide
ENSGALG00000005947	MYD88	GO:0032740	positive regulation of interleukin-17 production
ENSGALG00000005947	MYD88	GO:0032747	positive regulation of interleukin-23 production
ENSGALG00000005947	MYD88	GO:0032755	positive regulation of interleukin-6 production
ENSGALG00000005947	MYD88	GO:0032760	positive regulation of tumor necrosis factor production
ENSGALG00000005947	MYD88	GO:0034134	toll-like receptor 2 signaling pathway
ENSGALG00000005947	MYD88	GO:0034142	toll-like receptor 4 signaling pathway
ENSGALG00000005947	MYD88	GO:0034146	toll-like receptor 5 signaling pathway
ENSGALG00000005947	MYD88	GO:0034154	toll-like receptor 7 signaling pathway
ENSGALG00000005947	MYD88	GO:0035419	activation of MAPK activity involved in innate immune response
ENSGALG00000005947	MYD88	GO:0035681	toll-like receptor 15 signaling pathway
ENSGALG00000005947	MYD88	GO:0035682	toll-like receptor 21 signaling pathway
ENSGALG00000005947	MYD88	GO:0042127	regulation of cell proliferation
ENSGALG00000005947	MYD88	GO:0042346	positive regulation of NF-kappaB import into nucleus
ENSGALG00000005947	MYD88	GO:0044130	negative regulation of growth of symbiont in host
ENSGALG00000005947	MYD88	GO:0045080	positive regulation of chemokine biosynthetic process
ENSGALG00000005947	MYD88	GO:0045087	innate immune response
ENSGALG00000005947	MYD88	GO:0045351	type I interferon biosynthetic process
ENSGALG00000005947	MYD88	GO:0046330	positive regulation of JNK cascade
ENSGALG00000005947	MYD88	GO:0050671	positive regulation of lymphocyte proliferation
ENSGALG00000005947	MYD88	GO:0050727	regulation of inflammatory response
ENSGALG00000005947	MYD88	GO:0050830	defense response to Gram-positive bacterium
ENSGALG00000005947	MYD88	GO:0051092	positive regulation of NF-kappaB transcription factor activity
ENSGALG00000005947	MYD88	GO:0005634	nucleus
ENSGALG00000005947	MYD88	GO:0005737	cytoplasm
ENSGALG00000005947	MYD88	GO:0005829	cytosol
ENSGALG00000005947	MYD88	GO:0005886	plasma membrane
ENSGALG00000005947	MYD88	GO:0003674	molecular_function
ENSGALG00000006092		GO:0003676	nucleic acid binding
ENSGALG00000006092		GO:0046872	metal ion binding
ENSGALG00000006095	FRMPD2	GO:0070830	tight junction assembly
ENSGALG00000006095	FRMPD2	GO:0005856	cytoskeleton
ENSGALG00000006095	FRMPD2	GO:0016323	basolateral plasma membrane
ENSGALG00000006095	FRMPD2	GO:0005923	tight junction
ENSGALG00000006095	FRMPD2	GO:0016772	transferase activity, transferring phosphorus-containing groups
ENSGALG00000006095	FRMPD2	GO:0005545	1-phosphatidylinositol binding
ENSGALG00000006095	FRMPD2	GO:0005515	protein binding
ENSGALG00000006097	PLXNA1	GO:0007165	signal transduction
ENSGALG00000006097	PLXNA1	GO:0007275	multicellular organismal development
ENSGALG00000006097	PLXNA1	GO:0071526	semaphorin-plexin signaling pathway
ENSGALG00000006097	PLXNA1	GO:0060666	dichotomous subdivision of terminal units involved in salivary gland branching
ENSGALG00000006097	PLXNA1	GO:0014910	regulation of smooth muscle cell migration
ENSGALG00000006097	PLXNA1	GO:0005622	intracellular
ENSGALG00000006097	PLXNA1	GO:0016020	membrane
ENSGALG00000006097	PLXNA1	GO:0016021	integral to membrane
ENSGALG00000006097	PLXNA1	GO:0005737	cytoplasm
ENSGALG00000006097	PLXNA1	GO:0005634	nucleus
ENSGALG00000006097	PLXNA1	GO:0004872	receptor activity
ENSGALG00000006097	PLXNA1	GO:0005515	protein binding
ENSGALG00000006097	PLXNA1	GO:0017154	semaphorin receptor activity
ENSGALG00000006152		GO:0005515	protein binding
ENSGALG00000006176		GO:0005515	protein binding
ENSGALG00000006192	USH1C	GO:0050957	equilibrioception
ENSGALG00000006192	USH1C	GO:0050953	sensory perception of light stimulus
ENSGALG00000006192	USH1C	GO:0000086	G2/M transition of mitotic cell cycle
ENSGALG00000006192	USH1C	GO:0007605	sensory perception of sound
ENSGALG00000006192	USH1C	GO:0045494	photoreceptor cell maintenance
ENSGALG00000006192	USH1C	GO:0042472	inner ear morphogenesis
ENSGALG00000006192	USH1C	GO:0042491	auditory receptor cell differentiation
ENSGALG00000006192	USH1C	GO:0050885	neuromuscular process controlling balance
ENSGALG00000006192	USH1C	GO:0051017	actin filament bundle assembly
ENSGALG00000006192	USH1C	GO:0030046	parallel actin filament bundle assembly
ENSGALG00000006192	USH1C	GO:0045177	apical part of cell
ENSGALG00000006192	USH1C	GO:0005737	cytoplasm
ENSGALG00000006192	USH1C	GO:0005886	plasma membrane
ENSGALG00000006192	USH1C	GO:0045202	synapse
ENSGALG00000006192	USH1C	GO:0001750	photoreceptor outer segment
ENSGALG00000006192	USH1C	GO:0001917	photoreceptor inner segment
ENSGALG00000006192	USH1C	GO:0032420	stereocilium
ENSGALG00000006192	USH1C	GO:0005515	protein binding
ENSGALG00000006208	OTOG	GO:0046373	L-arabinose metabolic process
ENSGALG00000006208	OTOG	GO:0007605	sensory perception of sound
ENSGALG00000006208	OTOG	GO:0008344	adult locomotory behavior
ENSGALG00000006208	OTOG	GO:0005576	extracellular region
ENSGALG00000006208	OTOG	GO:0005829	cytosol
ENSGALG00000006208	OTOG	GO:0005578	proteinaceous extracellular matrix
ENSGALG00000006208	OTOG	GO:0046556	alpha-N-arabinofuranosidase activity
ENSGALG00000006208	OTOG	GO:0005515	protein binding
ENSGALG00000006208	OTOG	GO:0005198	structural molecule activity
ENSGALG00000006239		GO:0040007	growth
ENSGALG00000006239		GO:0005576	extracellular region
ENSGALG00000006239		GO:0008083	growth factor activity
ENSGALG00000006267	TPX2	GO:0007067	mitosis
ENSGALG00000006267	TPX2	GO:0005819	spindle
ENSGALG00000006267	TPX2	GO:0005874	microtubule
ENSGALG00000006267	TPX2	GO:0032147	activation of protein kinase activity
ENSGALG00000006267	TPX2	GO:0060236	regulation of mitotic spindle organization
ENSGALG00000006267	TPX2	GO:0000922	spindle pole
ENSGALG00000006267	TPX2	GO:0015630	microtubule cytoskeleton
ENSGALG00000006267	TPX2	GO:0005634	nucleus
ENSGALG00000006267	TPX2	GO:0019901	protein kinase binding
ENSGALG00000006267	TPX2	GO:0005515	protein binding
ENSGALG00000006273	MYLK2	GO:0006468	protein phosphorylation
ENSGALG00000006273	MYLK2	GO:0006941	striated muscle contraction
ENSGALG00000006273	MYLK2	GO:0007274	neuromuscular synaptic transmission
ENSGALG00000006273	MYLK2	GO:0010628	positive regulation of gene expression
ENSGALG00000006273	MYLK2	GO:0014816	satellite cell differentiation
ENSGALG00000006273	MYLK2	GO:0016310	phosphorylation
ENSGALG00000006273	MYLK2	GO:0018107	peptidyl-threonine phosphorylation
ENSGALG00000006273	MYLK2	GO:0032971	regulation of muscle filament sliding
ENSGALG00000006273	MYLK2	GO:0035914	skeletal muscle cell differentiation
ENSGALG00000006273	MYLK2	GO:0046777	protein autophosphorylation
ENSGALG00000006273	MYLK2	GO:0055007	cardiac muscle cell differentiation
ENSGALG00000006273	MYLK2	GO:0055008	cardiac muscle tissue morphogenesis
ENSGALG00000006273	MYLK2	GO:0005634	nucleus
ENSGALG00000006273	MYLK2	GO:0005737	cytoplasm
ENSGALG00000006273	MYLK2	GO:0000166	nucleotide binding
ENSGALG00000006273	MYLK2	GO:0004672	protein kinase activity
ENSGALG00000006273	MYLK2	GO:0004674	protein serine/threonine kinase activity
ENSGALG00000006273	MYLK2	GO:0005524	ATP binding
ENSGALG00000006273	MYLK2	GO:0016301	kinase activity
ENSGALG00000006273	MYLK2	GO:0016740	transferase activity
ENSGALG00000006273	MYLK2	GO:0016772	transferase activity, transferring phosphorus-containing groups
ENSGALG00000006273	MYLK2	GO:0004713	protein tyrosine kinase activity
ENSGALG00000006273	MYLK2	GO:0005515	protein binding
ENSGALG00000006303	CTU2	GO:0008033	tRNA processing
ENSGALG00000006303	CTU2	GO:0005737	cytoplasm
ENSGALG00000006303	CTU2	GO:0043234	protein complex
ENSGALG00000006303	CTU2	GO:0005739	mitochondrion
ENSGALG00000006303	CTU2	GO:0005515	protein binding
ENSGALG00000006310	DFNB31	GO:0050953	sensory perception of light stimulus
ENSGALG00000006310	DFNB31	GO:0001895	retina homeostasis
ENSGALG00000006310	DFNB31	GO:0007605	sensory perception of sound
ENSGALG00000006310	DFNB31	GO:0060122	inner ear receptor stereocilium organization
ENSGALG00000006310	DFNB31	GO:0005737	cytoplasm
ENSGALG00000006310	DFNB31	GO:0005929	cilium
ENSGALG00000006310	DFNB31	GO:0032420	stereocilium
ENSGALG00000006310	DFNB31	GO:0005884	actin filament
ENSGALG00000006310	DFNB31	GO:0032421	stereocilium bundle
ENSGALG00000006310	DFNB31	GO:0002142	stereocilia ankle link complex
ENSGALG00000006310	DFNB31	GO:0005515	protein binding
ENSGALG00000006320		GO:0006810	transport
ENSGALG00000006320		GO:0055085	transmembrane transport
ENSGALG00000006320		GO:0016020	membrane
ENSGALG00000006320		GO:0016021	integral to membrane
ENSGALG00000006320		GO:0005215	transporter activity
ENSGALG00000006320		GO:0022857	transmembrane transporter activity
ENSGALG00000006320		GO:0022891	substrate-specific transmembrane transporter activity
ENSGALG00000006354	GAL3ST2	GO:0009058	biosynthetic process
ENSGALG00000006354	GAL3ST2	GO:0005794	Golgi apparatus
ENSGALG00000006354	GAL3ST2	GO:0016021	integral to membrane
ENSGALG00000006354	GAL3ST2	GO:0001733	galactosylceramide sulfotransferase activity
ENSGALG00000006354	GAL3ST2	GO:0008146	sulfotransferase activity
ENSGALG00000006437	NOM1	GO:0005730	nucleolus
ENSGALG00000006437	NOM1	GO:0003723	RNA binding
ENSGALG00000006437	NOM1	GO:0005515	protein binding
ENSGALG00000006437	NOM1	GO:0005488	binding
ENSGALG00000006550	TSPAN32	GO:0008285	negative regulation of cell proliferation
ENSGALG00000006550	TSPAN32	GO:0007010	cytoskeleton organization
ENSGALG00000006550	TSPAN32	GO:0007229	integrin-mediated signaling pathway
ENSGALG00000006550	TSPAN32	GO:0007596	blood coagulation
ENSGALG00000006550	TSPAN32	GO:0042832	defense response to protozoan
ENSGALG00000006550	TSPAN32	GO:0050688	regulation of defense response to virus
ENSGALG00000006550	TSPAN32	GO:0070527	platelet aggregation
ENSGALG00000006550	TSPAN32	GO:0030886	negative regulation of myeloid dendritic cell activation
ENSGALG00000006550	TSPAN32	GO:0007599	hemostasis
ENSGALG00000006550	TSPAN32	GO:0016020	membrane
ENSGALG00000006550	TSPAN32	GO:0016021	integral to membrane
ENSGALG00000006550	TSPAN32	GO:0005622	intracellular
ENSGALG00000006550	TSPAN32	GO:0009986	cell surface
ENSGALG00000006550	TSPAN32	GO:0070442	alphaIIb-beta3 integrin complex
ENSGALG00000006582
ENSGALG00000006609	EPHB1	GO:0001525	angiogenesis
ENSGALG00000006609	EPHB1	GO:0006468	protein phosphorylation
ENSGALG00000006609	EPHB1	GO:0007169	transmembrane receptor protein tyrosine kinase signaling pathway
ENSGALG00000006609	EPHB1	GO:0007411	axon guidance
ENSGALG00000006609	EPHB1	GO:0016310	phosphorylation
ENSGALG00000006609	EPHB1	GO:0018108	peptidyl-tyrosine phosphorylation
ENSGALG00000006609	EPHB1	GO:0021545	cranial nerve development
ENSGALG00000006609	EPHB1	GO:0021631	optic nerve morphogenesis
ENSGALG00000006609	EPHB1	GO:0021952	central nervous system projection neuron axonogenesis
ENSGALG00000006609	EPHB1	GO:0022008	neurogenesis
ENSGALG00000006609	EPHB1	GO:0030010	establishment of cell polarity
ENSGALG00000006609	EPHB1	GO:0031290	retinal ganglion cell axon guidance
ENSGALG00000006609	EPHB1	GO:0031589	cell-substrate adhesion
ENSGALG00000006609	EPHB1	GO:0046328	regulation of JNK cascade
ENSGALG00000006609	EPHB1	GO:0048013	ephrin receptor signaling pathway
ENSGALG00000006609	EPHB1	GO:0048593	camera-type eye morphogenesis
ENSGALG00000006609	EPHB1	GO:0050965	detection of temperature stimulus involved in sensory perception of pain
ENSGALG00000006609	EPHB1	GO:0051965	positive regulation of synapse assembly
ENSGALG00000006609	EPHB1	GO:0060326	cell chemotaxis
ENSGALG00000006609	EPHB1	GO:0060996	dendritic spine development
ENSGALG00000006609	EPHB1	GO:0060997	dendritic spine morphogenesis
ENSGALG00000006609	EPHB1	GO:0061351	neural precursor cell proliferation
ENSGALG00000006609	EPHB1	GO:0070372	regulation of ERK1 and ERK2 cascade
ENSGALG00000006609	EPHB1	GO:0005737	cytoplasm
ENSGALG00000006609	EPHB1	GO:0005887	integral to plasma membrane
ENSGALG00000006609	EPHB1	GO:0016020	membrane
ENSGALG00000006609	EPHB1	GO:0016021	integral to membrane
ENSGALG00000006609	EPHB1	GO:0030424	axon
ENSGALG00000006609	EPHB1	GO:0031901	early endosome membrane
ENSGALG00000006609	EPHB1	GO:0045121	membrane raft
ENSGALG00000006609	EPHB1	GO:0000166	nucleotide binding
ENSGALG00000006609	EPHB1	GO:0004672	protein kinase activity
ENSGALG00000006609	EPHB1	GO:0004713	protein tyrosine kinase activity
ENSGALG00000006609	EPHB1	GO:0005003	ephrin receptor activity
ENSGALG00000006609	EPHB1	GO:0005005	transmembrane-ephrin receptor activity
ENSGALG00000006609	EPHB1	GO:0005524	ATP binding
ENSGALG00000006609	EPHB1	GO:0008046	axon guidance receptor activity
ENSGALG00000006609	EPHB1	GO:0016301	kinase activity
ENSGALG00000006609	EPHB1	GO:0016740	transferase activity
ENSGALG00000006609	EPHB1	GO:0016772	transferase activity, transferring phosphorus-containing groups
ENSGALG00000006609	EPHB1	GO:0005515	protein binding
ENSGALG00000006631	TICRR	GO:0006260	DNA replication
ENSGALG00000006631	TICRR	GO:0010212	response to ionizing radiation
ENSGALG00000006631	TICRR	GO:0033314	mitotic DNA replication checkpoint
ENSGALG00000006631	TICRR	GO:0030174	regulation of DNA-dependent DNA replication initiation
ENSGALG00000006631	TICRR	GO:0005634	nucleus
ENSGALG00000006631	TICRR	GO:0003682	chromatin binding
ENSGALG00000006631	TICRR	GO:0005515	protein binding
ENSGALG00000006658	FANCI	GO:0006281	DNA repair
ENSGALG00000006658	FANCI	GO:0031398	positive regulation of protein ubiquitination
ENSGALG00000006658	FANCI	GO:0005886	plasma membrane
ENSGALG00000006658	FANCI	GO:0005634	nucleus
ENSGALG00000006658	FANCI	GO:0005515	protein binding
ENSGALG00000006730		GO:0030246	carbohydrate binding
ENSGALG00000006740		GO:0005515	protein binding
ENSGALG00000006773	TRMT12	GO:0032259	methylation
ENSGALG00000006773	TRMT12	GO:0008168	methyltransferase activity
ENSGALG00000006773	TRMT12	GO:0016740	transferase activity
ENSGALG00000006776	KLHDC8B	GO:0005737	cytoplasm
ENSGALG00000006776	KLHDC8B	GO:0005515	protein binding
ENSGALG00000006821	TNMD	GO:0001886	endothelial cell morphogenesis
ENSGALG00000006821	TNMD	GO:0001937	negative regulation of endothelial cell proliferation
ENSGALG00000006821	TNMD	GO:0016525	negative regulation of angiogenesis
ENSGALG00000006821	TNMD	GO:0008061	chitin binding
ENSGALG00000006842	ACOT8	GO:0006637	acyl-CoA metabolic process
ENSGALG00000006842	ACOT8	GO:0016559	peroxisome fission
ENSGALG00000006842	ACOT8	GO:0043649	dicarboxylic acid catabolic process
ENSGALG00000006842	ACOT8	GO:0005739	mitochondrion
ENSGALG00000006842	ACOT8	GO:0005777	peroxisome
ENSGALG00000006842	ACOT8	GO:0005782	peroxisomal matrix
ENSGALG00000006842	ACOT8	GO:0005102	receptor binding
ENSGALG00000006842	ACOT8	GO:0016290	palmitoyl-CoA hydrolase activity
ENSGALG00000006842	ACOT8	GO:0047617	acyl-CoA hydrolase activity
ENSGALG00000006842	ACOT8	GO:0052815	medium-chain acyl-CoA hydrolase activity
ENSGALG00000006842	ACOT8	GO:0005515	protein binding
ENSGALG00000006864	COL24A1	GO:0005581	collagen
ENSGALG00000006864	COL24A1	GO:0005201	extracellular matrix structural constituent
ENSGALG00000006886	DACH2	GO:0046545	development of primary female sexual characteristics
ENSGALG00000006886	DACH2	GO:0005634	nucleus
ENSGALG00000006886	DACH2	GO:0000166	nucleotide binding
ENSGALG00000006916	GDE1	GO:0006071	glycerol metabolic process
ENSGALG00000006916	GDE1	GO:0006629	lipid metabolic process
ENSGALG00000006916	GDE1	GO:0008081	phosphoric diester hydrolase activity
ENSGALG00000006916	GDE1	GO:0008889	glycerophosphodiester phosphodiesterase activity
ENSGALG00000006988	RNF213	GO:0051865	protein autoubiquitination
ENSGALG00000006988	RNF213	GO:0006200	ATP catabolic process
ENSGALG00000006988	RNF213	GO:0016567	protein ubiquitination
ENSGALG00000006988	RNF213	GO:0005737	cytoplasm
ENSGALG00000006988	RNF213	GO:0000166	nucleotide binding
ENSGALG00000006988	RNF213	GO:0005524	ATP binding
ENSGALG00000006988	RNF213	GO:0008270	zinc ion binding
ENSGALG00000006988	RNF213	GO:0017111	nucleoside-triphosphatase activity
ENSGALG00000006988	RNF213	GO:0046872	metal ion binding
ENSGALG00000006988	RNF213	GO:0005515	protein binding
ENSGALG00000006988	RNF213	GO:0016887	ATPase activity
ENSGALG00000006988	RNF213	GO:0004842	ubiquitin-protein ligase activity
ENSGALG00000007027	SGSH	GO:0008152	metabolic process
ENSGALG00000007027	SGSH	GO:0003824	catalytic activity
ENSGALG00000007027	SGSH	GO:0008484	sulfuric ester hydrolase activity
ENSGALG00000007027	SGSH	GO:0005515	protein binding
ENSGALG00000007072	ACADS	GO:0008152	metabolic process
ENSGALG00000007072	ACADS	GO:0055114	oxidation-reduction process
ENSGALG00000007072	ACADS	GO:0005739	mitochondrion
ENSGALG00000007072	ACADS	GO:0003995	acyl-CoA dehydrogenase activity
ENSGALG00000007072	ACADS	GO:0016491	oxidoreductase activity
ENSGALG00000007072	ACADS	GO:0016627	oxidoreductase activity, acting on the CH-CH group of donors
ENSGALG00000007072	ACADS	GO:0050660	flavin adenine dinucleotide binding
ENSGALG00000007102	MLEC
ENSGALG00000007143	RNF10	GO:0045893	positive regulation of transcription, DNA-dependent
ENSGALG00000007143	RNF10	GO:0005737	cytoplasm
ENSGALG00000007143	RNF10	GO:0008270	zinc ion binding
ENSGALG00000007143	RNF10	GO:0046872	metal ion binding
ENSGALG00000007143	RNF10	GO:0005515	protein binding
ENSGALG00000007227	MSI1	GO:0005737	cytoplasm
ENSGALG00000007227	MSI1	GO:0005634	nucleus
ENSGALG00000007227	MSI1	GO:0005844	polysome
ENSGALG00000007227	MSI1	GO:0000166	nucleotide binding
ENSGALG00000007227	MSI1	GO:0003676	nucleic acid binding
ENSGALG00000007227	MSI1	GO:0003727	single-stranded RNA binding
ENSGALG00000007227	MSI1	GO:0008266	poly(U) RNA binding
ENSGALG00000007236		GO:0006644	phospholipid metabolic process
ENSGALG00000007236		GO:0016042	lipid catabolic process
ENSGALG00000007236		GO:0005576	extracellular region
ENSGALG00000007236		GO:0004623	phospholipase A2 activity
ENSGALG00000007236		GO:0005509	calcium ion binding
ENSGALG00000007331	SVIL	GO:0007010	cytoskeleton organization
ENSGALG00000007331	SVIL	GO:0007519	skeletal muscle tissue development
ENSGALG00000007331	SVIL	GO:0043034	costamere
ENSGALG00000007331	SVIL	GO:0015629	actin cytoskeleton
ENSGALG00000007331	SVIL	GO:0005737	cytoplasm
ENSGALG00000007331	SVIL	GO:0005886	plasma membrane
ENSGALG00000007331	SVIL	GO:0005634	nucleus
ENSGALG00000007331	SVIL	GO:0003779	actin binding
ENSGALG00000007331	SVIL	GO:0051015	actin filament binding
ENSGALG00000007331	SVIL	GO:0005515	protein binding
ENSGALG00000007438	IFT46	GO:0042073	intraciliary transport
ENSGALG00000007438	IFT46	GO:0005737	cytoplasm
ENSGALG00000007438	IFT46	GO:0043234	protein complex
ENSGALG00000007438	IFT46	GO:0031512	motile primary cilium
ENSGALG00000007438	IFT46	GO:0005515	protein binding
ENSGALG00000007448	SPRY3	GO:0007275	multicellular organismal development
ENSGALG00000007448	SPRY3	GO:0009966	regulation of signal transduction
ENSGALG00000007448	SPRY3	GO:0016020	membrane
ENSGALG00000007505	MUC4	GO:0007160	cell-matrix adhesion
ENSGALG00000007547	ABI1	GO:0006928	cellular component movement
ENSGALG00000007547	ABI1	GO:0018108	peptidyl-tyrosine phosphorylation
ENSGALG00000007547	ABI1	GO:0009987	cellular process
ENSGALG00000007547	ABI1	GO:0001756	somitogenesis
ENSGALG00000007547	ABI1	GO:0035855	megakaryocyte development
ENSGALG00000007547	ABI1	GO:0072673	lamellipodium morphogenesis
ENSGALG00000007547	ABI1	GO:0061098	positive regulation of protein tyrosine kinase activity
ENSGALG00000007547	ABI1	GO:0005737	cytoplasm
ENSGALG00000007547	ABI1	GO:0030175	filopodium
ENSGALG00000007547	ABI1	GO:0030027	lamellipodium
ENSGALG00000007547	ABI1	GO:0005622	intracellular
ENSGALG00000007547	ABI1	GO:0043005	neuron projection
ENSGALG00000007547	ABI1	GO:0031252	cell leading edge
ENSGALG00000007547	ABI1	GO:0005515	protein binding
ENSGALG00000007547	ABI1	GO:0030296	protein tyrosine kinase activator activity
ENSGALG00000007619	UBALD1
ENSGALG00000007650	SLC9A3R1	GO:0003096	renal sodium ion transport
ENSGALG00000007650	SLC9A3R1	GO:0007191	adenylate cyclase-activating dopamine receptor signaling pathway
ENSGALG00000007650	SLC9A3R1	GO:0008285	negative regulation of cell proliferation
ENSGALG00000007650	SLC9A3R1	GO:0010642	negative regulation of platelet-derived growth factor receptor signaling pathway
ENSGALG00000007650	SLC9A3R1	GO:0010766	negative regulation of sodium ion transport
ENSGALG00000007650	SLC9A3R1	GO:0014067	negative regulation of phosphatidylinositol 3-kinase signaling
ENSGALG00000007650	SLC9A3R1	GO:0019933	cAMP-mediated signaling
ENSGALG00000007650	SLC9A3R1	GO:0030033	microvillus assembly
ENSGALG00000007650	SLC9A3R1	GO:0030036	actin cytoskeleton organization
ENSGALG00000007650	SLC9A3R1	GO:0030336	negative regulation of cell migration
ENSGALG00000007650	SLC9A3R1	GO:0030643	cellular phosphate ion homeostasis
ENSGALG00000007650	SLC9A3R1	GO:0032416	negative regulation of sodium:hydrogen antiporter activity
ENSGALG00000007650	SLC9A3R1	GO:0032782	bile acid secretion
ENSGALG00000007650	SLC9A3R1	GO:0034613	cellular protein localization
ENSGALG00000007650	SLC9A3R1	GO:0034635	glutathione transport
ENSGALG00000007650	SLC9A3R1	GO:0044062	regulation of excretion
ENSGALG00000007650	SLC9A3R1	GO:0045859	regulation of protein kinase activity
ENSGALG00000007650	SLC9A3R1	GO:0051898	negative regulation of protein kinase B signaling
ENSGALG00000007650	SLC9A3R1	GO:0060158	phospholipase C-activating dopamine receptor signaling pathway
ENSGALG00000007650	SLC9A3R1	GO:0070293	renal absorption
ENSGALG00000007650	SLC9A3R1	GO:0070373	negative regulation of ERK1 and ERK2 cascade
ENSGALG00000007650	SLC9A3R1	GO:0097291	renal phosphate ion absorption
ENSGALG00000007650	SLC9A3R1	GO:2001244	positive regulation of intrinsic apoptotic signaling pathway
ENSGALG00000007650	SLC9A3R1	GO:0005813	centrosome
ENSGALG00000007650	SLC9A3R1	GO:0005886	plasma membrane
ENSGALG00000007650	SLC9A3R1	GO:0005902	microvillus
ENSGALG00000007650	SLC9A3R1	GO:0016020	membrane
ENSGALG00000007650	SLC9A3R1	GO:0016324	apical plasma membrane
ENSGALG00000007650	SLC9A3R1	GO:0031526	brush border membrane
ENSGALG00000007650	SLC9A3R1	GO:0043231	intracellular membrane-bounded organelle
ENSGALG00000007650	SLC9A3R1	GO:0045177	apical part of cell
ENSGALG00000007650	SLC9A3R1	GO:0071944	cell periphery
ENSGALG00000007650	SLC9A3R1	GO:0097225	sperm midpiece
ENSGALG00000007650	SLC9A3R1	GO:0005102	receptor binding
ENSGALG00000007650	SLC9A3R1	GO:0008013	beta-catenin binding
ENSGALG00000007650	SLC9A3R1	GO:0017081	chloride channel regulator activity
ENSGALG00000007650	SLC9A3R1	GO:0019902	phosphatase binding
ENSGALG00000007650	SLC9A3R1	GO:0030165	PDZ domain binding
ENSGALG00000007650	SLC9A3R1	GO:0031698	beta-2 adrenergic receptor binding
ENSGALG00000007650	SLC9A3R1	GO:0043621	protein self-association
ENSGALG00000007650	SLC9A3R1	GO:0050780	dopamine receptor binding
ENSGALG00000007650	SLC9A3R1	GO:0070851	growth factor receptor binding
ENSGALG00000007650	SLC9A3R1	GO:0005515	protein binding
ENSGALG00000007821	DNAJA3	GO:0000122	negative regulation of transcription from RNA polymerase II promoter
ENSGALG00000007821	DNAJA3	GO:0006264	mitochondrial DNA replication
ENSGALG00000007821	DNAJA3	GO:0006457	protein folding
ENSGALG00000007821	DNAJA3	GO:0006469	negative regulation of protein kinase activity
ENSGALG00000007821	DNAJA3	GO:0006915	apoptotic process
ENSGALG00000007821	DNAJA3	GO:0006919	activation of cysteine-type endopeptidase activity involved in apoptotic process
ENSGALG00000007821	DNAJA3	GO:0006924	activation-induced cell death of T cells
ENSGALG00000007821	DNAJA3	GO:0007005	mitochondrion organization
ENSGALG00000007821	DNAJA3	GO:0007264	small GTPase mediated signal transduction
ENSGALG00000007821	DNAJA3	GO:0007528	neuromuscular junction development
ENSGALG00000007821	DNAJA3	GO:0007569	cell aging
ENSGALG00000007821	DNAJA3	GO:0008219	cell death
ENSGALG00000007821	DNAJA3	GO:0008285	negative regulation of cell proliferation
ENSGALG00000007821	DNAJA3	GO:0009408	response to heat
ENSGALG00000007821	DNAJA3	GO:0009790	embryo development
ENSGALG00000007821	DNAJA3	GO:0031398	positive regulation of protein ubiquitination
ENSGALG00000007821	DNAJA3	GO:0032088	negative regulation of NF-kappaB transcription factor activity
ENSGALG00000007821	DNAJA3	GO:0033077	T cell differentiation in thymus
ENSGALG00000007821	DNAJA3	GO:0034341	response to interferon-gamma
ENSGALG00000007821	DNAJA3	GO:0042102	positive regulation of T cell proliferation
ENSGALG00000007821	DNAJA3	GO:0043065	positive regulation of apoptotic process
ENSGALG00000007821	DNAJA3	GO:0043066	negative regulation of apoptotic process
ENSGALG00000007821	DNAJA3	GO:0043124	negative regulation of I-kappaB kinase/NF-kappaB signaling
ENSGALG00000007821	DNAJA3	GO:0043154	negative regulation of cysteine-type endopeptidase activity involved in apoptotic process
ENSGALG00000007821	DNAJA3	GO:0050821	protein stabilization
ENSGALG00000007821	DNAJA3	GO:0060336	negative regulation of interferon-gamma-mediated signaling pathway
ENSGALG00000007821	DNAJA3	GO:0071340	skeletal muscle acetylcholine-gated channel clustering
ENSGALG00000007821	DNAJA3	GO:0005634	nucleus
ENSGALG00000007821	DNAJA3	GO:0005737	cytoplasm
ENSGALG00000007821	DNAJA3	GO:0005739	mitochondrion
ENSGALG00000007821	DNAJA3	GO:0005759	mitochondrial matrix
ENSGALG00000007821	DNAJA3	GO:0005829	cytosol
ENSGALG00000007821	DNAJA3	GO:0005884	actin filament
ENSGALG00000007821	DNAJA3	GO:0008385	IkappaB kinase complex
ENSGALG00000007821	DNAJA3	GO:0019897	extrinsic to plasma membrane
ENSGALG00000007821	DNAJA3	GO:0031594	neuromuscular junction
ENSGALG00000007821	DNAJA3	GO:0033256	I-kappaB/NF-kappaB complex
ENSGALG00000007821	DNAJA3	GO:0042645	mitochondrial nucleoid
ENSGALG00000007821	DNAJA3	GO:0045211	postsynaptic membrane
ENSGALG00000007821	DNAJA3	GO:0005083	small GTPase regulator activity
ENSGALG00000007821	DNAJA3	GO:0005133	interferon-gamma receptor binding
ENSGALG00000007821	DNAJA3	GO:0005524	ATP binding
ENSGALG00000007821	DNAJA3	GO:0008134	transcription factor binding
ENSGALG00000007821	DNAJA3	GO:0019901	protein kinase binding
ENSGALG00000007821	DNAJA3	GO:0030971	receptor tyrosine kinase binding
ENSGALG00000007821	DNAJA3	GO:0031072	heat shock protein binding
ENSGALG00000007821	DNAJA3	GO:0046872	metal ion binding
ENSGALG00000007821	DNAJA3	GO:0051059	NF-kappaB binding
ENSGALG00000007821	DNAJA3	GO:0051082	unfolded protein binding
ENSGALG00000007821	DNAJA3	GO:0005515	protein binding
ENSGALG00000007843	ATRX	GO:0030900	forebrain development
ENSGALG00000007843	ATRX	GO:0005634	nucleus
ENSGALG00000007843	ATRX	GO:0000792	heterochromatin
ENSGALG00000007843	ATRX	GO:0000228	nuclear chromosome
ENSGALG00000007843	ATRX	GO:0003676	nucleic acid binding
ENSGALG00000007843	ATRX	GO:0003677	DNA binding
ENSGALG00000007843	ATRX	GO:0004386	helicase activity
ENSGALG00000007843	ATRX	GO:0005524	ATP binding
ENSGALG00000007843	ATRX	GO:0070087	chromo shadow domain binding
ENSGALG00000007843	ATRX	GO:0000166	nucleotide binding
ENSGALG00000007843	ATRX	GO:0005515	protein binding
ENSGALG00000007843	ATRX	GO:0003682	chromatin binding
ENSGALG00000007891	RNF215	GO:0008270	zinc ion binding
ENSGALG00000007891	RNF215	GO:0046872	metal ion binding
ENSGALG00000007891	RNF215	GO:0005515	protein binding
ENSGALG00000007902	ATP7A	GO:0006812	cation transport
ENSGALG00000007902	ATP7A	GO:0006825	copper ion transport
ENSGALG00000007902	ATP7A	GO:0006878	cellular copper ion homeostasis
ENSGALG00000007902	ATP7A	GO:0030001	metal ion transport
ENSGALG00000007902	ATP7A	GO:0051353	positive regulation of oxidoreductase activity
ENSGALG00000007902	ATP7A	GO:0007626	locomotory behavior
ENSGALG00000007902	ATP7A	GO:0043588	skin development
ENSGALG00000007902	ATP7A	GO:0010468	regulation of gene expression
ENSGALG00000007902	ATP7A	GO:0043085	positive regulation of catalytic activity
ENSGALG00000007902	ATP7A	GO:0048812	neuron projection morphogenesis
ENSGALG00000007902	ATP7A	GO:0030198	extracellular matrix organization
ENSGALG00000007902	ATP7A	GO:0051216	cartilage development
ENSGALG00000007902	ATP7A	GO:0048286	lung alveolus development
ENSGALG00000007902	ATP7A	GO:0030199	collagen fibril organization
ENSGALG00000007902	ATP7A	GO:0043524	negative regulation of neuron apoptotic process
ENSGALG00000007902	ATP7A	GO:0043473	pigmentation
ENSGALG00000007902	ATP7A	GO:0048813	dendrite morphogenesis
ENSGALG00000007902	ATP7A	GO:0001568	blood vessel development
ENSGALG00000007902	ATP7A	GO:0001836	release of cytochrome c from mitochondria
ENSGALG00000007902	ATP7A	GO:0001974	blood vessel remodeling
ENSGALG00000007902	ATP7A	GO:0002082	regulation of oxidative phosphorylation
ENSGALG00000007902	ATP7A	GO:0006568	tryptophan metabolic process
ENSGALG00000007902	ATP7A	GO:0006570	tyrosine metabolic process
ENSGALG00000007902	ATP7A	GO:0006584	catecholamine metabolic process
ENSGALG00000007902	ATP7A	GO:0007005	mitochondrion organization
ENSGALG00000007902	ATP7A	GO:0010273	detoxification of copper ion
ENSGALG00000007902	ATP7A	GO:0015677	copper ion import
ENSGALG00000007902	ATP7A	GO:0018205	peptidyl-lysine modification
ENSGALG00000007902	ATP7A	GO:0019430	removal of superoxide radicals
ENSGALG00000007902	ATP7A	GO:0021702	cerebellar Purkinje cell differentiation
ENSGALG00000007902	ATP7A	GO:0021860	pyramidal neuron development
ENSGALG00000007902	ATP7A	GO:0021954	central nervous system neuron development
ENSGALG00000007902	ATP7A	GO:0031069	hair follicle morphogenesis
ENSGALG00000007902	ATP7A	GO:0042093	T-helper cell differentiation
ENSGALG00000007902	ATP7A	GO:0042414	epinephrine metabolic process
ENSGALG00000007902	ATP7A	GO:0042415	norepinephrine metabolic process
ENSGALG00000007902	ATP7A	GO:0042417	dopamine metabolic process
ENSGALG00000007902	ATP7A	GO:0042421	norepinephrine biosynthetic process
ENSGALG00000007902	ATP7A	GO:0042428	serotonin metabolic process
ENSGALG00000007902	ATP7A	GO:0046034	ATP metabolic process
ENSGALG00000007902	ATP7A	GO:0048251	elastic fiber assembly
ENSGALG00000007902	ATP7A	GO:0048553	negative regulation of metalloenzyme activity
ENSGALG00000007902	ATP7A	GO:0048554	positive regulation of metalloenzyme activity
ENSGALG00000007902	ATP7A	GO:0051542	elastin biosynthetic process
ENSGALG00000007902	ATP7A	GO:0060003	copper ion export
ENSGALG00000007902	ATP7A	GO:0005770	late endosome
ENSGALG00000007902	ATP7A	GO:0005794	Golgi apparatus
ENSGALG00000007902	ATP7A	GO:0005802	trans-Golgi network
ENSGALG00000007902	ATP7A	GO:0005886	plasma membrane
ENSGALG00000007902	ATP7A	GO:0016021	integral to membrane
ENSGALG00000007902	ATP7A	GO:0016323	basolateral plasma membrane
ENSGALG00000007902	ATP7A	GO:0030140	trans-Golgi network transport vesicle
ENSGALG00000007902	ATP7A	GO:0048471	perinuclear region of cytoplasm
ENSGALG00000007902	ATP7A	GO:0031410	cytoplasmic vesicle
ENSGALG00000007902	ATP7A	GO:0016020	membrane
ENSGALG00000007902	ATP7A	GO:0043025	neuronal cell body
ENSGALG00000007902	ATP7A	GO:0043005	neuron projection
ENSGALG00000007902	ATP7A	GO:0000166	nucleotide binding
ENSGALG00000007902	ATP7A	GO:0005507	copper ion binding
ENSGALG00000007902	ATP7A	GO:0005524	ATP binding
ENSGALG00000007902	ATP7A	GO:0016787	hydrolase activity
ENSGALG00000007902	ATP7A	GO:0019829	cation-transporting ATPase activity
ENSGALG00000007902	ATP7A	GO:0032767	copper-dependent protein binding
ENSGALG00000007902	ATP7A	GO:0046872	metal ion binding
ENSGALG00000007902	ATP7A	GO:0005515	protein binding
ENSGALG00000007902	ATP7A	GO:0004008	copper-exporting ATPase activity
ENSGALG00000007902	ATP7A	GO:0005375	copper ion transmembrane transporter activity
ENSGALG00000007902	ATP7A	GO:0016532	superoxide dismutase copper chaperone activity
ENSGALG00000007917	LAMB4	GO:0016192	vesicle-mediated transport
ENSGALG00000007917	LAMB4	GO:0016020	membrane
ENSGALG00000007917	LAMB4	GO:0005515	protein binding
ENSGALG00000007976	ALG13	GO:0005975	carbohydrate metabolic process
ENSGALG00000007976	ALG13	GO:0030259	lipid glycosylation
ENSGALG00000007976	ALG13	GO:0016758	transferase activity, transferring hexosyl groups
ENSGALG00000007976	ALG13	GO:0030246	carbohydrate binding
ENSGALG00000008096	SUFU	GO:0000122	negative regulation of transcription from RNA polymerase II promoter
ENSGALG00000008096	SUFU	GO:0043588	skin development
ENSGALG00000008096	SUFU	GO:0001843	neural tube closure
ENSGALG00000008096	SUFU	GO:0001947	heart looping
ENSGALG00000008096	SUFU	GO:0007368	determination of left/right symmetry
ENSGALG00000008096	SUFU	GO:0042994	cytoplasmic sequestering of transcription factor
ENSGALG00000008096	SUFU	GO:0021513	spinal cord dorsal/ventral patterning
ENSGALG00000008096	SUFU	GO:0021775	smoothened signaling pathway involved in ventral spinal cord interneuron specification
ENSGALG00000008096	SUFU	GO:0021776	smoothened signaling pathway involved in spinal cord motor neuron cell fate specification
ENSGALG00000008096	SUFU	GO:0045879	negative regulation of smoothened signaling pathway
ENSGALG00000008096	SUFU	GO:1901621	negative regulation of smoothened signaling pathway involved in dorsal/ventral neural tube patterning
ENSGALG00000008096	SUFU	GO:2000059	negative regulation of protein ubiquitination involved in ubiquitin-dependent protein catabolic process
ENSGALG00000008096	SUFU	GO:0005634	nucleus
ENSGALG00000008096	SUFU	GO:0005737	cytoplasm
ENSGALG00000008096	SUFU	GO:0005929	cilium
ENSGALG00000008096	SUFU	GO:0072372	primary cilium
ENSGALG00000008096	SUFU	GO:0008134	transcription factor binding
ENSGALG00000008096	SUFU	GO:0019901	protein kinase binding
ENSGALG00000008096	SUFU	GO:0042802	identical protein binding
ENSGALG00000008096	SUFU	GO:0005515	protein binding
ENSGALG00000008096	SUFU	GO:0008013	beta-catenin binding
ENSGALG00000008136	C7H2ORF69
ENSGALG00000008138	AP1B1	GO:0006886	intracellular protein transport
ENSGALG00000008138	AP1B1	GO:0015031	protein transport
ENSGALG00000008138	AP1B1	GO:0016192	vesicle-mediated transport
ENSGALG00000008138	AP1B1	GO:0016020	membrane
ENSGALG00000008138	AP1B1	GO:0030117	membrane coat
ENSGALG00000008138	AP1B1	GO:0030131	clathrin adaptor complex
ENSGALG00000008138	AP1B1	GO:0008565	protein transporter activity
ENSGALG00000008138	AP1B1	GO:0005515	protein binding
ENSGALG00000008138	AP1B1	GO:0005488	binding
ENSGALG00000008171	FAM208B
ENSGALG00000008193	RELN	GO:0010976	positive regulation of neuron projection development
ENSGALG00000008193	RELN	GO:0007420	brain development
ENSGALG00000008193	RELN	GO:0018108	peptidyl-tyrosine phosphorylation
ENSGALG00000008193	RELN	GO:0001764	neuron migration
ENSGALG00000008193	RELN	GO:0007411	axon guidance
ENSGALG00000008193	RELN	GO:0010468	regulation of gene expression
ENSGALG00000008193	RELN	GO:0030900	forebrain development
ENSGALG00000008193	RELN	GO:0007417	central nervous system development
ENSGALG00000008193	RELN	GO:0032008	positive regulation of TOR signaling
ENSGALG00000008193	RELN	GO:0016358	dendrite development
ENSGALG00000008193	RELN	GO:0050804	regulation of synaptic transmission
ENSGALG00000008193	RELN	GO:0048265	response to pain
ENSGALG00000008193	RELN	GO:0007616	long-term memory
ENSGALG00000008193	RELN	GO:0008306	associative learning
ENSGALG00000008193	RELN	GO:0021987	cerebral cortex development
ENSGALG00000008193	RELN	GO:0010001	glial cell differentiation
ENSGALG00000008193	RELN	GO:0014068	positive regulation of phosphatidylinositol 3-kinase signaling
ENSGALG00000008193	RELN	GO:0016477	cell migration
ENSGALG00000008193	RELN	GO:0050731	positive regulation of peptidyl-tyrosine phosphorylation
ENSGALG00000008193	RELN	GO:0000904	cell morphogenesis involved in differentiation
ENSGALG00000008193	RELN	GO:0021517	ventral spinal cord development
ENSGALG00000008193	RELN	GO:0045860	positive regulation of protein kinase activity
ENSGALG00000008193	RELN	GO:0021766	hippocampus development
ENSGALG00000008193	RELN	GO:0061098	positive regulation of protein tyrosine kinase activity
ENSGALG00000008193	RELN	GO:0035418	protein localization to synapse
ENSGALG00000008193	RELN	GO:2000463	positive regulation of excitatory postsynaptic membrane potential
ENSGALG00000008193	RELN	GO:0051057	positive regulation of small GTPase mediated signal transduction
ENSGALG00000008193	RELN	GO:0090129	positive regulation of synapse maturation
ENSGALG00000008193	RELN	GO:0021800	cerebral cortex tangential migration
ENSGALG00000008193	RELN	GO:0021511	spinal cord patterning
ENSGALG00000008193	RELN	GO:0032793	positive regulation of CREB transcription factor activity
ENSGALG00000008193	RELN	GO:0051968	positive regulation of synaptic transmission, glutamatergic
ENSGALG00000008193	RELN	GO:0050795	regulation of behavior
ENSGALG00000008193	RELN	GO:2000310	regulation of N-methyl-D-aspartate selective glutamate receptor activity
ENSGALG00000008193	RELN	GO:0097114	N-methyl-D-aspartate receptor clustering
ENSGALG00000008193	RELN	GO:0097119	postsynaptic density protein 95 clustering
ENSGALG00000008193	RELN	GO:0097120	receptor localization to synapse
ENSGALG00000008193	RELN	GO:0061003	positive regulation of dendritic spine morphogenesis
ENSGALG00000008193	RELN	GO:0097477	lateral motor column neuron migration
ENSGALG00000008193	RELN	GO:0038026	reelin-mediated signaling pathway
ENSGALG00000008193	RELN	GO:2000969	positive regulation of alpha-amino-3-hydroxy-5-methyl-4-isoxazole propionate selective glutamate receptor activity
ENSGALG00000008193	RELN	GO:1900273	positive regulation of long-term synaptic potentiation
ENSGALG00000008193	RELN	GO:1902078	positive regulation of lateral motor column neuron migration
ENSGALG00000008193	RELN	GO:0005737	cytoplasm
ENSGALG00000008193	RELN	GO:0005615	extracellular space
ENSGALG00000008193	RELN	GO:0030425	dendrite
ENSGALG00000008193	RELN	GO:0005515	protein binding
ENSGALG00000008193	RELN	GO:0070326	very-low-density lipoprotein particle receptor binding
ENSGALG00000008193	RELN	GO:0070325	lipoprotein particle receptor binding
ENSGALG00000008254	ANAPC1	GO:0070979	protein K11-linked ubiquitination
ENSGALG00000008254	ANAPC1	GO:0005680	anaphase-promoting complex
ENSGALG00000008254	ANAPC1	GO:0005634	nucleus
ENSGALG00000008254	ANAPC1	GO:0005515	protein binding
ENSGALG00000008389	VBP1	GO:0006457	protein folding
ENSGALG00000008389	VBP1	GO:0005737	cytoplasm
ENSGALG00000008389	VBP1	GO:0016272	prefoldin complex
ENSGALG00000008389	VBP1	GO:0043231	intracellular membrane-bounded organelle
ENSGALG00000008389	VBP1	GO:0051082	unfolded protein binding
ENSGALG00000008389	VBP1	GO:0005515	protein binding
ENSGALG00000008449		GO:0005515	protein binding
ENSGALG00000008497	SLC38A2	GO:0016020	membrane
ENSGALG00000008497	SLC38A2	GO:0016021	integral to membrane
ENSGALG00000008497	SLC38A2	GO:0003333	amino acid transmembrane transport
ENSGALG00000008497	SLC38A2	GO:0006865	amino acid transport
ENSGALG00000008497	SLC38A2	GO:0005886	plasma membrane
ENSGALG00000008497	SLC38A2	GO:0015171	amino acid transmembrane transporter activity
ENSGALG00000008515	ATL2	GO:0006184	GTP catabolic process
ENSGALG00000008515	ATL2	GO:0007029	endoplasmic reticulum organization
ENSGALG00000008515	ATL2	GO:0007030	Golgi organization
ENSGALG00000008515	ATL2	GO:0051260	protein homooligomerization
ENSGALG00000008515	ATL2	GO:0005783	endoplasmic reticulum
ENSGALG00000008515	ATL2	GO:0016021	integral to membrane
ENSGALG00000008515	ATL2	GO:0003924	GTPase activity
ENSGALG00000008515	ATL2	GO:0005525	GTP binding
ENSGALG00000008515	ATL2	GO:0042802	identical protein binding
ENSGALG00000008515	ATL2	GO:0005515	protein binding
ENSGALG00000008594		GO:0006511	ubiquitin-dependent protein catabolic process
ENSGALG00000008594		GO:0031461	cullin-RING ubiquitin ligase complex
ENSGALG00000008594		GO:0008270	zinc ion binding
ENSGALG00000008594		GO:0031625	ubiquitin protein ligase binding
ENSGALG00000008594		GO:0046872	metal ion binding
ENSGALG00000008594		GO:0005515	protein binding
ENSGALG00000008594		GO:0005488	binding
ENSGALG00000008856
ENSGALG00000008861	BSPRY	GO:0005925	focal adhesion
ENSGALG00000008861	BSPRY	GO:0005737	cytoplasm
ENSGALG00000008861	BSPRY	GO:0005634	nucleus
ENSGALG00000008861	BSPRY	GO:0005515	protein binding
ENSGALG00000008938	DCLRE1A	GO:0006289	nucleotide-excision repair
ENSGALG00000008938	DCLRE1A	GO:0005634	nucleus
ENSGALG00000008938	DCLRE1A	GO:0005730	nucleolus
ENSGALG00000008938	DCLRE1A	GO:0016787	hydrolase activity
ENSGALG00000008995	MAMDC4	GO:0016020	membrane
ENSGALG00000008995	MAMDC4	GO:0005515	protein binding
ENSGALG00000009021	SIAT7E	GO:0006486	protein glycosylation
ENSGALG00000009021	SIAT7E	GO:0097503	sialylation
ENSGALG00000009021	SIAT7E	GO:0009312	oligosaccharide biosynthetic process
ENSGALG00000009021	SIAT7E	GO:0006688	glycosphingolipid biosynthetic process
ENSGALG00000009021	SIAT7E	GO:0005794	Golgi apparatus
ENSGALG00000009021	SIAT7E	GO:0016020	membrane
ENSGALG00000009021	SIAT7E	GO:0016021	integral to membrane
ENSGALG00000009021	SIAT7E	GO:0030173	integral to Golgi membrane
ENSGALG00000009021	SIAT7E	GO:0008373	sialyltransferase activity
ENSGALG00000009021	SIAT7E	GO:0016740	transferase activity
ENSGALG00000009021	SIAT7E	GO:0016757	transferase activity, transferring glycosyl groups
ENSGALG00000009021	SIAT7E	GO:0001665	alpha-N-acetylgalactosaminide alpha-2,6-sialyltransferase activity
ENSGALG00000009035	GTPBP10	GO:0006184	GTP catabolic process
ENSGALG00000009035	GTPBP10	GO:0015684	ferrous iron transport
ENSGALG00000009035	GTPBP10	GO:0016021	integral to membrane
ENSGALG00000009035	GTPBP10	GO:0005739	mitochondrion
ENSGALG00000009035	GTPBP10	GO:0000287	magnesium ion binding
ENSGALG00000009035	GTPBP10	GO:0003924	GTPase activity
ENSGALG00000009035	GTPBP10	GO:0005525	GTP binding
ENSGALG00000009035	GTPBP10	GO:0015093	ferrous iron transmembrane transporter activity
ENSGALG00000009044		GO:0007275	multicellular organismal development
ENSGALG00000009044		GO:0016020	membrane
ENSGALG00000009044		GO:0004872	receptor activity
ENSGALG00000009145	STARD9	GO:0007018	microtubule-based movement
ENSGALG00000009145	STARD9	GO:0008152	metabolic process
ENSGALG00000009145	STARD9	GO:0051225	spindle assembly
ENSGALG00000009145	STARD9	GO:0005874	microtubule
ENSGALG00000009145	STARD9	GO:0005814	centriole
ENSGALG00000009145	STARD9	GO:0005737	cytoplasm
ENSGALG00000009145	STARD9	GO:0005634	nucleus
ENSGALG00000009145	STARD9	GO:0000166	nucleotide binding
ENSGALG00000009145	STARD9	GO:0003777	microtubule motor activity
ENSGALG00000009145	STARD9	GO:0005524	ATP binding
ENSGALG00000009145	STARD9	GO:0008017	microtubule binding
ENSGALG00000009145	STARD9	GO:0008289	lipid binding
ENSGALG00000009145	STARD9	GO:0005515	protein binding
ENSGALG00000009572	ADAMTS20	GO:0006508	proteolysis
ENSGALG00000009572	ADAMTS20	GO:0043066	negative regulation of apoptotic process
ENSGALG00000009572	ADAMTS20	GO:0030198	extracellular matrix organization
ENSGALG00000009572	ADAMTS20	GO:0009967	positive regulation of signal transduction
ENSGALG00000009572	ADAMTS20	GO:0048070	regulation of developmental pigmentation
ENSGALG00000009572	ADAMTS20	GO:0045636	positive regulation of melanocyte differentiation
ENSGALG00000009572	ADAMTS20	GO:0005578	proteinaceous extracellular matrix
ENSGALG00000009572	ADAMTS20	GO:0031012	extracellular matrix
ENSGALG00000009572	ADAMTS20	GO:0005615	extracellular space
ENSGALG00000009572	ADAMTS20	GO:0004222	metalloendopeptidase activity
ENSGALG00000009572	ADAMTS20	GO:0008237	metallopeptidase activity
ENSGALG00000009572	ADAMTS20	GO:0008270	zinc ion binding
ENSGALG00000009572	ADAMTS20	GO:0004175	endopeptidase activity
ENSGALG00000009598	EPRS	GO:0006412	translation
ENSGALG00000009598	EPRS	GO:0006418	tRNA aminoacylation for protein translation
ENSGALG00000009598	EPRS	GO:0006424	glutamyl-tRNA aminoacylation
ENSGALG00000009598	EPRS	GO:0006433	prolyl-tRNA aminoacylation
ENSGALG00000009598	EPRS	GO:0043039	tRNA aminoacylation
ENSGALG00000009598	EPRS	GO:0005737	cytoplasm
ENSGALG00000009598	EPRS	GO:0000166	nucleotide binding
ENSGALG00000009598	EPRS	GO:0004812	aminoacyl-tRNA ligase activity
ENSGALG00000009598	EPRS	GO:0004818	glutamate-tRNA ligase activity
ENSGALG00000009598	EPRS	GO:0004827	proline-tRNA ligase activity
ENSGALG00000009598	EPRS	GO:0005524	ATP binding
ENSGALG00000009598	EPRS	GO:0016874	ligase activity
ENSGALG00000009598	EPRS	GO:0016876	ligase activity, forming aminoacyl-tRNA and related compounds
ENSGALG00000009598	EPRS	GO:0017148	negative regulation of translation
ENSGALG00000009598	EPRS	GO:0071346	cellular response to interferon-gamma
ENSGALG00000009598	EPRS	GO:0097452	GAIT complex
ENSGALG00000009598	EPRS	GO:0030529	ribonucleoprotein complex
ENSGALG00000009598	EPRS	GO:0035613	RNA stem-loop binding
ENSGALG00000009598	EPRS	GO:0005515	protein binding
ENSGALG00000009604	DBX2	GO:0006355	regulation of transcription, DNA-dependent
ENSGALG00000009604	DBX2	GO:0005634	nucleus
ENSGALG00000009604	DBX2	GO:0000976	transcription regulatory region sequence-specific DNA binding
ENSGALG00000009604	DBX2	GO:0003677	DNA binding
ENSGALG00000009604	DBX2	GO:0003700	sequence-specific DNA binding transcription factor activity
ENSGALG00000009604	DBX2	GO:0043565	sequence-specific DNA binding
ENSGALG00000009885	HELB	GO:0006261	DNA-dependent DNA replication
ENSGALG00000009885	HELB	GO:0006269	DNA replication, synthesis of RNA primer
ENSGALG00000009885	HELB	GO:0006260	DNA replication
ENSGALG00000009885	HELB	GO:0005658	alpha DNA polymerase:primase complex
ENSGALG00000009885	HELB	GO:0004003	ATP-dependent DNA helicase activity
ENSGALG00000009885	HELB	GO:0017116	single-stranded DNA-dependent ATP-dependent DNA helicase activity
ENSGALG00000009885	HELB	GO:0043141	ATP-dependent 5'-3' DNA helicase activity
ENSGALG00000009930	STRN3	GO:0045944	positive regulation of transcription from RNA polymerase II promoter
ENSGALG00000009930	STRN3	GO:0000122	negative regulation of transcription from RNA polymerase II promoter
ENSGALG00000009930	STRN3	GO:0000159	protein phosphatase type 2A complex
ENSGALG00000009930	STRN3	GO:0005654	nucleoplasm
ENSGALG00000009930	STRN3	GO:0005794	Golgi apparatus
ENSGALG00000009930	STRN3	GO:0005886	plasma membrane
ENSGALG00000009930	STRN3	GO:0005634	nucleus
ENSGALG00000009930	STRN3	GO:0005515	protein binding
ENSGALG00000009930	STRN3	GO:0051721	protein phosphatase 2A binding
ENSGALG00000009930	STRN3	GO:0070016	armadillo repeat domain binding
ENSGALG00000009930	STRN3	GO:0003700	sequence-specific DNA binding transcription factor activity
ENSGALG00000009981	PREPL	GO:0006508	proteolysis
ENSGALG00000009981	PREPL	GO:0004252	serine-type endopeptidase activity
ENSGALG00000009981	PREPL	GO:0008236	serine-type peptidase activity
ENSGALG00000009981	PREPL	GO:0070008	serine-type exopeptidase activity
ENSGALG00000010047	SLC4A1AP	GO:0005634	nucleus
ENSGALG00000010047	SLC4A1AP	GO:0005515	protein binding
ENSGALG00000010081	SH3D19	GO:0007010	cytoskeleton organization
ENSGALG00000010081	SH3D19	GO:0022604	regulation of cell morphogenesis
ENSGALG00000010081	SH3D19	GO:0051044	positive regulation of membrane protein ectodomain proteolysis
ENSGALG00000010081	SH3D19	GO:0005634	nucleus
ENSGALG00000010081	SH3D19	GO:0005794	Golgi apparatus
ENSGALG00000010081	SH3D19	GO:0005886	plasma membrane
ENSGALG00000010081	SH3D19	GO:0070064	proline-rich region binding
ENSGALG00000010081	SH3D19	GO:0005515	protein binding
ENSGALG00000010164	SMARCA2	GO:0006355	regulation of transcription, DNA-dependent
ENSGALG00000010164	SMARCA2	GO:0045892	negative regulation of transcription, DNA-dependent
ENSGALG00000010164	SMARCA2	GO:0030308	negative regulation of cell growth
ENSGALG00000010164	SMARCA2	GO:0045893	positive regulation of transcription, DNA-dependent
ENSGALG00000010164	SMARCA2	GO:0045944	positive regulation of transcription from RNA polymerase II promoter
ENSGALG00000010164	SMARCA2	GO:0008285	negative regulation of cell proliferation
ENSGALG00000010164	SMARCA2	GO:0035887	aortic smooth muscle cell differentiation
ENSGALG00000010164	SMARCA2	GO:0005634	nucleus
ENSGALG00000010164	SMARCA2	GO:0071778	WINAC complex
ENSGALG00000010164	SMARCA2	GO:0016514	SWI/SNF complex
ENSGALG00000010164	SMARCA2	GO:0000790	nuclear chromatin
ENSGALG00000010164	SMARCA2	GO:0045111	intermediate filament cytoskeleton
ENSGALG00000010164	SMARCA2	GO:0043231	intracellular membrane-bounded organelle
ENSGALG00000010164	SMARCA2	GO:0071564	npBAF complex
ENSGALG00000010164	SMARCA2	GO:0071565	nBAF complex
ENSGALG00000010164	SMARCA2	GO:0003676	nucleic acid binding
ENSGALG00000010164	SMARCA2	GO:0003677	DNA binding
ENSGALG00000010164	SMARCA2	GO:0004386	helicase activity
ENSGALG00000010164	SMARCA2	GO:0005524	ATP binding
ENSGALG00000010164	SMARCA2	GO:0016817	hydrolase activity, acting on acid anhydrides
ENSGALG00000010164	SMARCA2	GO:0016818	hydrolase activity, acting on acid anhydrides, in phosphorus-containing anhydrides
ENSGALG00000010164	SMARCA2	GO:0005515	protein binding
ENSGALG00000010164	SMARCA2	GO:0001105	RNA polymerase II transcription coactivator activity
ENSGALG00000010164	SMARCA2	GO:0044212	transcription regulatory region DNA binding
ENSGALG00000010185	HSPA4L	GO:0000902	cell morphogenesis
ENSGALG00000010185	HSPA4L	GO:0000166	nucleotide binding
ENSGALG00000010185	HSPA4L	GO:0005524	ATP binding
ENSGALG00000010281	WRN	GO:0006139	nucleobase-containing compound metabolic process
ENSGALG00000010281	WRN	GO:0006260	DNA replication
ENSGALG00000010281	WRN	GO:0006281	DNA repair
ENSGALG00000010281	WRN	GO:0006310	DNA recombination
ENSGALG00000010281	WRN	GO:0044237	cellular metabolic process
ENSGALG00000010281	WRN	GO:0051345	positive regulation of hydrolase activity
ENSGALG00000010281	WRN	GO:0032066	nucleolus to nucleoplasm transport
ENSGALG00000010281	WRN	GO:0032508	DNA duplex unwinding
ENSGALG00000010281	WRN	GO:0010225	response to UV-C
ENSGALG00000010281	WRN	GO:0000731	DNA synthesis involved in DNA repair
ENSGALG00000010281	WRN	GO:0007569	cell aging
ENSGALG00000010281	WRN	GO:0009267	cellular response to starvation
ENSGALG00000010281	WRN	GO:0071480	cellular response to gamma radiation
ENSGALG00000010281	WRN	GO:0006302	double-strand break repair
ENSGALG00000010281	WRN	GO:0006259	DNA metabolic process
ENSGALG00000010281	WRN	GO:0000723	telomere maintenance
ENSGALG00000010281	WRN	GO:0031297	replication fork processing
ENSGALG00000010281	WRN	GO:0010259	multicellular organismal aging
ENSGALG00000010281	WRN	GO:0006200	ATP catabolic process
ENSGALG00000010281	WRN	GO:0006284	base-excision repair
ENSGALG00000010281	WRN	GO:0006979	response to oxidative stress
ENSGALG00000010281	WRN	GO:0006974	cellular response to DNA damage stimulus
ENSGALG00000010281	WRN	GO:0042981	regulation of apoptotic process
ENSGALG00000010281	WRN	GO:0001302	replicative cell aging
ENSGALG00000010281	WRN	GO:0040009	regulation of growth rate
ENSGALG00000010281	WRN	GO:0005622	intracellular
ENSGALG00000010281	WRN	GO:0005813	centrosome
ENSGALG00000010281	WRN	GO:0005654	nucleoplasm
ENSGALG00000010281	WRN	GO:0032389	MutLalpha complex
ENSGALG00000010281	WRN	GO:0005730	nucleolus
ENSGALG00000010281	WRN	GO:0005634	nucleus
ENSGALG00000010281	WRN	GO:0000166	nucleotide binding
ENSGALG00000010281	WRN	GO:0003676	nucleic acid binding
ENSGALG00000010281	WRN	GO:0003824	catalytic activity
ENSGALG00000010281	WRN	GO:0004386	helicase activity
ENSGALG00000010281	WRN	GO:0005524	ATP binding
ENSGALG00000010281	WRN	GO:0008026	ATP-dependent helicase activity
ENSGALG00000010281	WRN	GO:0008408	3'-5' exonuclease activity
ENSGALG00000010281	WRN	GO:0016787	hydrolase activity
ENSGALG00000010281	WRN	GO:0043140	ATP-dependent 3'-5' DNA helicase activity
ENSGALG00000010281	WRN	GO:0009378	four-way junction helicase activity
ENSGALG00000010281	WRN	GO:0051880	G-quadruplex DNA binding
ENSGALG00000010281	WRN	GO:0043138	3'-5' DNA helicase activity
ENSGALG00000010281	WRN	GO:0000405	bubble DNA binding
ENSGALG00000010281	WRN	GO:0000403	Y-form DNA binding
ENSGALG00000010281	WRN	GO:0003678	DNA helicase activity
ENSGALG00000010281	WRN	GO:0032403	protein complex binding
ENSGALG00000010281	WRN	GO:0030145	manganese ion binding
ENSGALG00000010281	WRN	GO:0016887	ATPase activity
ENSGALG00000010281	WRN	GO:0004003	ATP-dependent DNA helicase activity
ENSGALG00000010281	WRN	GO:0000287	magnesium ion binding
ENSGALG00000010281	WRN	GO:0003677	DNA binding
ENSGALG00000010281	WRN	GO:0004527	exonuclease activity
ENSGALG00000010281	WRN	GO:0042803	protein homodimerization activity
ENSGALG00000010281	WRN	GO:0005515	protein binding
ENSGALG00000010312	PLCH1	GO:0006629	lipid metabolic process
ENSGALG00000010312	PLCH1	GO:0007165	signal transduction
ENSGALG00000010312	PLCH1	GO:0035556	intracellular signal transduction
ENSGALG00000010312	PLCH1	GO:0048015	phosphatidylinositol-mediated signaling
ENSGALG00000010312	PLCH1	GO:0031965	nuclear membrane
ENSGALG00000010312	PLCH1	GO:0043231	intracellular membrane-bounded organelle
ENSGALG00000010312	PLCH1	GO:0005737	cytoplasm
ENSGALG00000010312	PLCH1	GO:0016020	membrane
ENSGALG00000010312	PLCH1	GO:0005829	cytosol
ENSGALG00000010312	PLCH1	GO:0004435	phosphatidylinositol phospholipase C activity
ENSGALG00000010312	PLCH1	GO:0004871	signal transducer activity
ENSGALG00000010312	PLCH1	GO:0005509	calcium ion binding
ENSGALG00000010312	PLCH1	GO:0005543	phospholipid binding
ENSGALG00000010312	PLCH1	GO:0008081	phosphoric diester hydrolase activity
ENSGALG00000010312	PLCH1	GO:0005515	protein binding
ENSGALG00000010312	PLCH1	GO:0050429	calcium-dependent phospholipase C activity
ENSGALG00000010316	FRAS1	GO:0007154	cell communication
ENSGALG00000010316	FRAS1	GO:0043588	skin development
ENSGALG00000010316	FRAS1	GO:0015031	protein transport
ENSGALG00000010316	FRAS1	GO:0002009	morphogenesis of an epithelium
ENSGALG00000010316	FRAS1	GO:0016021	integral to membrane
ENSGALG00000010316	FRAS1	GO:0005604	basement membrane
ENSGALG00000010316	FRAS1	GO:0005515	protein binding
ENSGALG00000010324	MRPL1	GO:0005739	mitochondrion
ENSGALG00000010324	MRPL1	GO:0003723	RNA binding
ENSGALG00000010326	FLVCR2	GO:0015886	heme transport
ENSGALG00000010326	FLVCR2	GO:0055085	transmembrane transport
ENSGALG00000010326	FLVCR2	GO:0016021	integral to membrane
ENSGALG00000010326	FLVCR2	GO:0015232	heme transporter activity
ENSGALG00000010326	FLVCR2	GO:0020037	heme binding
ENSGALG00000010342	OTOGL	GO:0046373	L-arabinose metabolic process
ENSGALG00000010342	OTOGL	GO:0005576	extracellular region
ENSGALG00000010342	OTOGL	GO:0046556	alpha-N-arabinofuranosidase activity
ENSGALG00000010342	OTOGL	GO:0005515	protein binding
ENSGALG00000010387	IRF2BPL
ENSGALG00000010400	SMARCAD1	GO:0000729	DNA double-strand break processing
ENSGALG00000010400	SMARCAD1	GO:0000018	regulation of DNA recombination
ENSGALG00000010400	SMARCAD1	GO:0051304	chromosome separation
ENSGALG00000010400	SMARCAD1	GO:0070932	histone H3 deacetylation
ENSGALG00000010400	SMARCAD1	GO:0070933	histone H4 deacetylation
ENSGALG00000010400	SMARCAD1	GO:0043044	ATP-dependent chromatin remodeling
ENSGALG00000010400	SMARCAD1	GO:0043596	nuclear replication fork
ENSGALG00000010400	SMARCAD1	GO:0035861	site of double-strand break
ENSGALG00000010400	SMARCAD1	GO:0005634	nucleus
ENSGALG00000010400	SMARCAD1	GO:0000792	heterochromatin
ENSGALG00000010400	SMARCAD1	GO:0003676	nucleic acid binding
ENSGALG00000010400	SMARCAD1	GO:0003677	DNA binding
ENSGALG00000010400	SMARCAD1	GO:0004386	helicase activity
ENSGALG00000010400	SMARCAD1	GO:0005524	ATP binding
ENSGALG00000010400	SMARCAD1	GO:0005515	protein binding
ENSGALG00000010400	SMARCAD1	GO:0016787	hydrolase activity
ENSGALG00000010448	LTBP3	GO:0001501	skeletal system development
ENSGALG00000010448	LTBP3	GO:0007179	transforming growth factor beta receptor signaling pathway
ENSGALG00000010448	LTBP3	GO:0060349	bone morphogenesis
ENSGALG00000010448	LTBP3	GO:0046849	bone remodeling
ENSGALG00000010448	LTBP3	GO:0032331	negative regulation of chondrocyte differentiation
ENSGALG00000010448	LTBP3	GO:0030502	negative regulation of bone mineralization
ENSGALG00000010448	LTBP3	GO:0045780	positive regulation of bone resorption
ENSGALG00000010448	LTBP3	GO:0060430	lung saccule development
ENSGALG00000010448	LTBP3	GO:0005578	proteinaceous extracellular matrix
ENSGALG00000010448	LTBP3	GO:0031012	extracellular matrix
ENSGALG00000010448	LTBP3	GO:0005576	extracellular region
ENSGALG00000010448	LTBP3	GO:0005509	calcium ion binding
ENSGALG00000010448	LTBP3	GO:0005515	protein binding
ENSGALG00000010518	NRXN3	GO:0007268	synaptic transmission
ENSGALG00000010518	NRXN3	GO:0007269	neurotransmitter secretion
ENSGALG00000010518	NRXN3	GO:0007416	synapse assembly
ENSGALG00000010518	NRXN3	GO:0051965	positive regulation of synapse assembly
ENSGALG00000010518	NRXN3	GO:0090129	positive regulation of synapse maturation
ENSGALG00000010518	NRXN3	GO:0005515	protein binding
ENSGALG00000010604	LRP2BP	GO:0005515	protein binding
ENSGALG00000010662		GO:0005886	plasma membrane
ENSGALG00000010662		GO:0005923	tight junction
ENSGALG00000010662		GO:0016020	membrane
ENSGALG00000010662		GO:0016021	integral to membrane
ENSGALG00000010662		GO:0030054	cell junction
ENSGALG00000010662		GO:0005198	structural molecule activity
ENSGALG00000010665	FOXN3	GO:0006351	transcription, DNA-templated
ENSGALG00000010665	FOXN3	GO:0006355	regulation of transcription, DNA-dependent
ENSGALG00000010665	FOXN3	GO:0045892	negative regulation of transcription, DNA-dependent
ENSGALG00000010665	FOXN3	GO:0005634	nucleus
ENSGALG00000010665	FOXN3	GO:0003677	DNA binding
ENSGALG00000010665	FOXN3	GO:0003700	sequence-specific DNA binding transcription factor activity
ENSGALG00000010665	FOXN3	GO:0008022	protein C-terminus binding
ENSGALG00000010665	FOXN3	GO:0043565	sequence-specific DNA binding
ENSGALG00000010665	FOXN3	GO:0005515	protein binding
ENSGALG00000010668	WWC2	GO:0005515	protein binding
ENSGALG00000010691	C1orf101
ENSGALG00000010901		GO:0006200	ATP catabolic process
ENSGALG00000010901		GO:0006810	transport
ENSGALG00000010901		GO:0055085	transmembrane transport
ENSGALG00000010901		GO:0016021	integral to membrane
ENSGALG00000010901		GO:0000166	nucleotide binding
ENSGALG00000010901		GO:0005524	ATP binding
ENSGALG00000010901		GO:0016887	ATPase activity
ENSGALG00000010901		GO:0017111	nucleoside-triphosphatase activity
ENSGALG00000010901		GO:0042626	ATPase activity, coupled to transmembrane movement of substances
ENSGALG00000011025	SIPA1L2	GO:0043547	positive regulation of GTPase activity
ENSGALG00000011025	SIPA1L2	GO:0051056	regulation of small GTPase mediated signal transduction
ENSGALG00000011025	SIPA1L2	GO:0005096	GTPase activator activity
ENSGALG00000011025	SIPA1L2	GO:0005515	protein binding
ENSGALG00000011180	FAM120B	GO:0005634	nucleus
ENSGALG00000011186	ERMARD
ENSGALG00000011252		GO:0007165	signal transduction
ENSGALG00000011252		GO:0035556	intracellular signal transduction
ENSGALG00000011252		GO:0005622	intracellular
ENSGALG00000011252		GO:0046872	metal ion binding
ENSGALG00000011339	IGFBP7	GO:0001558	regulation of cell growth
ENSGALG00000011339	IGFBP7	GO:0007155	cell adhesion
ENSGALG00000011339	IGFBP7	GO:0048839	inner ear development
ENSGALG00000011339	IGFBP7	GO:0005576	extracellular region
ENSGALG00000011339	IGFBP7	GO:0005615	extracellular space
ENSGALG00000011339	IGFBP7	GO:0031012	extracellular matrix
ENSGALG00000011339	IGFBP7	GO:0005520	insulin-like growth factor binding
ENSGALG00000011339	IGFBP7	GO:0005515	protein binding
ENSGALG00000011364	TYW3
ENSGALG00000011368	ZNF839	GO:0046872	metal ion binding
ENSGALG00000011438	TNKS	GO:0070213	protein auto-ADP-ribosylation
ENSGALG00000011438	TNKS	GO:0070212	protein poly-ADP-ribosylation
ENSGALG00000011438	TNKS	GO:0070198	protein localization to chromosome, telomeric region
ENSGALG00000011438	TNKS	GO:0032212	positive regulation of telomere maintenance via telomerase
ENSGALG00000011438	TNKS	GO:0006471	protein ADP-ribosylation
ENSGALG00000011438	TNKS	GO:0018105	peptidyl-serine phosphorylation
ENSGALG00000011438	TNKS	GO:0043392	negative regulation of DNA binding
ENSGALG00000011438	TNKS	GO:0090263	positive regulation of canonical Wnt signaling pathway
ENSGALG00000011438	TNKS	GO:0018107	peptidyl-threonine phosphorylation
ENSGALG00000011438	TNKS	GO:0000209	protein polyubiquitination
ENSGALG00000011438	TNKS	GO:0045944	positive regulation of transcription from RNA polymerase II promoter
ENSGALG00000011438	TNKS	GO:0000781	chromosome, telomeric region
ENSGALG00000011438	TNKS	GO:0000784	nuclear chromosome, telomeric region
ENSGALG00000011438	TNKS	GO:0005794	Golgi apparatus
ENSGALG00000011438	TNKS	GO:0003950	NAD+ ADP-ribosyltransferase activity
ENSGALG00000011438	TNKS	GO:0005515	protein binding
ENSGALG00000011438	TNKS	GO:0008270	zinc ion binding
ENSGALG00000011643	UTP20	GO:0006364	rRNA processing
ENSGALG00000011643	UTP20	GO:0005488	binding
ENSGALG00000011643	UTP20	GO:0005515	protein binding
ENSGALG00000011683	CENPC1
ENSGALG00000011683	CENPC1	GO:0007059	chromosome segregation
ENSGALG00000011683	CENPC1	GO:0051382	kinetochore assembly
ENSGALG00000011683	CENPC1	GO:0000278	mitotic cell cycle
ENSGALG00000011683	CENPC1	GO:0000780	condensed nuclear chromosome, centromeric region
ENSGALG00000011683	CENPC1	GO:0000776	kinetochore
ENSGALG00000011683	CENPC1	GO:0005721	centromeric heterochromatin
ENSGALG00000011683	CENPC1	GO:0005737	cytoplasm
ENSGALG00000011683	CENPC1	GO:0005634	nucleus
ENSGALG00000011683	CENPC1	GO:0005515	protein binding
ENSGALG00000011811	SYNE2	GO:0016192	vesicle-mediated transport
ENSGALG00000011811	SYNE2	GO:0090286	cytoskeletal anchoring at nuclear membrane
ENSGALG00000011811	SYNE2	GO:0007097	nuclear migration
ENSGALG00000011811	SYNE2	GO:0051642	centrosome localization
ENSGALG00000011811	SYNE2	GO:0030335	positive regulation of cell migration
ENSGALG00000011811	SYNE2	GO:0034504	protein localization to nucleus
ENSGALG00000011811	SYNE2	GO:0007163	establishment or maintenance of cell polarity
ENSGALG00000011811	SYNE2	GO:0006998	nuclear envelope organization
ENSGALG00000011811	SYNE2	GO:0010761	fibroblast migration
ENSGALG00000011811	SYNE2	GO:0031022	nuclear migration along microfilament
ENSGALG00000011811	SYNE2	GO:0016021	integral to membrane
ENSGALG00000011811	SYNE2	GO:0016020	membrane
ENSGALG00000011811	SYNE2	GO:0031981	nuclear lumen
ENSGALG00000011811	SYNE2	GO:0031258	lamellipodium membrane
ENSGALG00000011811	SYNE2	GO:0034993	SUN-KASH complex
ENSGALG00000011811	SYNE2	GO:0031527	filopodium membrane
ENSGALG00000011811	SYNE2	GO:0005925	focal adhesion
ENSGALG00000011811	SYNE2	GO:0031965	nuclear membrane
ENSGALG00000011811	SYNE2	GO:0016529	sarcoplasmic reticulum
ENSGALG00000011811	SYNE2	GO:0005739	mitochondrion
ENSGALG00000011811	SYNE2	GO:0005737	cytoplasm
ENSGALG00000011811	SYNE2	GO:0005634	nucleus
ENSGALG00000011811	SYNE2	GO:0030018	Z disc
ENSGALG00000011811	SYNE2	GO:0005635	nuclear envelope
ENSGALG00000011811	SYNE2	GO:0030016	myofibril
ENSGALG00000011811	SYNE2	GO:0003779	actin binding
ENSGALG00000011811	SYNE2	GO:0005515	protein binding
ENSGALG00000011812	SULT1E1	GO:0000103	sulfate assimilation
ENSGALG00000011812	SULT1E1	GO:0008210	estrogen metabolic process
ENSGALG00000011812	SULT1E1	GO:0051923	sulfation
ENSGALG00000011812	SULT1E1	GO:0007565	female pregnancy
ENSGALG00000011812	SULT1E1	GO:0005634	nucleus
ENSGALG00000011812	SULT1E1	GO:0005737	cytoplasm
ENSGALG00000011812	SULT1E1	GO:0031965	nuclear membrane
ENSGALG00000011812	SULT1E1	GO:0004062	aryl sulfotransferase activity
ENSGALG00000011812	SULT1E1	GO:0008146	sulfotransferase activity
ENSGALG00000011812	SULT1E1	GO:0047894	flavonol 3-sulfotransferase activity
ENSGALG00000011812	SULT1E1	GO:0050294	steroid sulfotransferase activity
ENSGALG00000011875	TRPC3	GO:0006810	transport
ENSGALG00000011875	TRPC3	GO:0006811	ion transport
ENSGALG00000011875	TRPC3	GO:0010524	positive regulation of calcium ion transport into cytosol
ENSGALG00000011875	TRPC3	GO:0033198	response to ATP
ENSGALG00000011875	TRPC3	GO:0051592	response to calcium ion
ENSGALG00000011875	TRPC3	GO:0055085	transmembrane transport
ENSGALG00000011875	TRPC3	GO:0070588	calcium ion transmembrane transport
[truncated: 1,980 more rows]

## Sheet: all_Hs_GO
Hs_Ensembl_gene_ID	Hs_HGNC_symbol	GO_ID	GO_term
ENSG00000000005	TNMD	GO:0035990	tendon cell differentiation
ENSG00000000005	TNMD	GO:0071773	cellular response to BMP stimulus
ENSG00000000005	TNMD	GO:0001886	endothelial cell morphogenesis
ENSG00000000005	TNMD	GO:0001937	negative regulation of endothelial cell proliferation
ENSG00000000005	TNMD	GO:0016525	negative regulation of angiogenesis
ENSG00000000005	TNMD	GO:0016021	integral to membrane
ENSG00000000005	TNMD	GO:0008061	chitin binding
ENSG00000002726	AOC1	GO:0097185	cellular response to azide
ENSG00000002726	AOC1	GO:0035874	cellular response to copper ion starvation
ENSG00000002726	AOC1	GO:0071504	cellular response to heparin
ENSG00000002726	AOC1	GO:0035725	sodium ion transmembrane transport
ENSG00000002726	AOC1	GO:0071420	cellular response to histamine
ENSG00000002726	AOC1	GO:0071280	cellular response to copper ion
ENSG00000002726	AOC1	GO:0046677	response to antibiotic
ENSG00000002726	AOC1	GO:0042493	response to drug
ENSG00000002726	AOC1	GO:0009308	amine metabolic process
ENSG00000002726	AOC1	GO:0055114	oxidation-reduction process
ENSG00000002726	AOC1	GO:0005777	peroxisome
ENSG00000002726	AOC1	GO:0005615	extracellular space
ENSG00000002726	AOC1	GO:0005923	tight junction
ENSG00000002726	AOC1	GO:0005886	plasma membrane
ENSG00000002726	AOC1	GO:0052600	propane-1,3-diamine oxidase activity
ENSG00000002726	AOC1	GO:0052599	methylputrescine oxidase activity
ENSG00000002726	AOC1	GO:0052598	histamine oxidase activity
ENSG00000002726	AOC1	GO:0052597	diamine oxidase activity
ENSG00000002726	AOC1	GO:0005261	cation channel activity
ENSG00000002726	AOC1	GO:0008131	primary amine oxidase activity
ENSG00000002726	AOC1	GO:0005272	sodium channel activity
ENSG00000002726	AOC1	GO:0048038	quinone binding
ENSG00000002726	AOC1	GO:0008144	drug binding
ENSG00000002726	AOC1	GO:0032403	protein complex binding
ENSG00000002726	AOC1	GO:0005507	copper ion binding
ENSG00000002726	AOC1	GO:0004872	receptor activity
ENSG00000002726	AOC1	GO:0008201	heparin binding
ENSG00000002726	AOC1	GO:0005509	calcium ion binding
ENSG00000002726	AOC1	GO:0008270	zinc ion binding
ENSG00000002726	AOC1	GO:0042803	protein homodimerization activity
ENSG00000004700	RECQL	GO:0000733	DNA strand renaturation
ENSG00000004700	RECQL	GO:0032508	DNA duplex unwinding
ENSG00000004700	RECQL	GO:0006260	DNA replication
ENSG00000004700	RECQL	GO:0006310	DNA recombination
ENSG00000004700	RECQL	GO:0006281	DNA repair
ENSG00000004700	RECQL	GO:0015630	microtubule cytoskeleton
ENSG00000004700	RECQL	GO:0005634	nucleus
ENSG00000004700	RECQL	GO:0036310	annealing helicase activity
ENSG00000004700	RECQL	GO:0043140	ATP-dependent 3'-5' DNA helicase activity
ENSG00000004700	RECQL	GO:0004386	helicase activity
ENSG00000004700	RECQL	GO:0003678	DNA helicase activity
ENSG00000004700	RECQL	GO:0004003	ATP-dependent DNA helicase activity
ENSG00000004700	RECQL	GO:0008026	ATP-dependent helicase activity
ENSG00000004700	RECQL	GO:0003677	DNA binding
ENSG00000004700	RECQL	GO:0003676	nucleic acid binding
ENSG00000004700	RECQL	GO:0005524	ATP binding
ENSG00000004700	RECQL	GO:0005515	protein binding
ENSG00000004700	RECQL
ENSG00000004846	ABCB5	GO:0042391	regulation of membrane potential
ENSG00000004846	ABCB5	GO:0006810	transport
ENSG00000004846	ABCB5	GO:0055085	transmembrane transport
ENSG00000004846	ABCB5	GO:0046581	intercellular canaliculus
ENSG00000004846	ABCB5	GO:0016324	apical plasma membrane
ENSG00000004846	ABCB5	GO:0000139	Golgi membrane
ENSG00000004846	ABCB5	GO:0005887	integral to plasma membrane
ENSG00000004846	ABCB5	GO:0005886	plasma membrane
ENSG00000004846	ABCB5	GO:0016021	integral to membrane
ENSG00000004846	ABCB5	GO:0015562	efflux transmembrane transporter activity
ENSG00000004846	ABCB5	GO:0017111	nucleoside-triphosphatase activity
ENSG00000004846	ABCB5	GO:0042626	ATPase activity, coupled to transmembrane movement of substances
ENSG00000004846	ABCB5	GO:0016887	ATPase activity
ENSG00000004846	ABCB5	GO:0005524	ATP binding
ENSG00000004846	ABCB5	GO:0000166	nucleotide binding
ENSG00000004939	SLC4A1	GO:0006873	cellular ion homeostasis
ENSG00000004939	SLC4A1	GO:0006820	anion transport
ENSG00000004939	SLC4A1	GO:0015701	bicarbonate transport
ENSG00000004939	SLC4A1	GO:0006821	chloride transport
ENSG00000004939	SLC4A1	GO:0006810	transport
ENSG00000004939	SLC4A1	GO:0044281	small molecule metabolic process
ENSG00000004939	SLC4A1	GO:0006811	ion transport
ENSG00000004939	SLC4A1	GO:0055085	transmembrane transport
ENSG00000004939	SLC4A1	GO:0030018	Z disc
ENSG00000004939	SLC4A1	GO:0030863	cortical cytoskeleton
ENSG00000004939	SLC4A1	GO:0016323	basolateral plasma membrane
ENSG00000004939	SLC4A1	GO:0016020	membrane
ENSG00000004939	SLC4A1	GO:0005887	integral to plasma membrane
ENSG00000004939	SLC4A1	GO:0005886	plasma membrane
ENSG00000004939	SLC4A1	GO:0016021	integral to membrane
ENSG00000004939	SLC4A1	GO:0043495	protein anchor
ENSG00000004939	SLC4A1	GO:0008509	anion transmembrane transporter activity
ENSG00000004939	SLC4A1	GO:0030506	ankyrin binding
ENSG00000004939	SLC4A1	GO:0005452	inorganic anion exchanger activity
ENSG00000004939	SLC4A1	GO:0015108	chloride transmembrane transporter activity
ENSG00000004939	SLC4A1	GO:0015301	anion:anion antiporter activity
ENSG00000004939	SLC4A1	GO:0008022	protein C-terminus binding
ENSG00000004939	SLC4A1	GO:0003779	actin binding
ENSG00000004939	SLC4A1	GO:0005215	transporter activity
ENSG00000004939	SLC4A1	GO:0042803	protein homodimerization activity
ENSG00000004939	SLC4A1	GO:0005515	protein binding
ENSG00000005436	GCFC2
ENSG00000005436	GCFC2	GO:0006355	regulation of transcription, DNA-dependent
ENSG00000005436	GCFC2	GO:0045892	negative regulation of transcription, DNA-dependent
ENSG00000005436	GCFC2	GO:0006351	transcription, DNA-templated
ENSG00000005436	GCFC2	GO:0005634	nucleus
ENSG00000005436	GCFC2	GO:0003677	DNA binding
ENSG00000005436	GCFC2	GO:0003700	sequence-specific DNA binding transcription factor activity
ENSG00000005961	ITGA2B
ENSG00000005961	ITGA2B	GO:0002576	platelet degranulation
ENSG00000005961	ITGA2B	GO:0030168	platelet activation
ENSG00000005961	ITGA2B	GO:0007596	blood coagulation
ENSG00000005961	ITGA2B	GO:0007229	integrin-mediated signaling pathway
ENSG00000005961	ITGA2B	GO:0030198	extracellular matrix organization
ENSG00000005961	ITGA2B	GO:0007160	cell-matrix adhesion
ENSG00000005961	ITGA2B	GO:0007155	cell adhesion
ENSG00000005961	ITGA2B	GO:0007411	axon guidance
ENSG00000005961	ITGA2B	GO:0070527	platelet aggregation
ENSG00000005961	ITGA2B	GO:0002687	positive regulation of leukocyte migration
ENSG00000005961	ITGA2B	GO:0031092	platelet alpha granule membrane
ENSG00000005961	ITGA2B	GO:0008305	integrin complex
ENSG00000005961	ITGA2B	GO:0009897	external side of plasma membrane
ENSG00000005961	ITGA2B	GO:0005925	focal adhesion
ENSG00000005961	ITGA2B	GO:0005887	integral to plasma membrane
ENSG00000005961	ITGA2B	GO:0005886	plasma membrane
ENSG00000005961	ITGA2B	GO:0009986	cell surface
ENSG00000005961	ITGA2B	GO:0042802	identical protein binding
ENSG00000005961	ITGA2B	GO:0050840	extracellular matrix binding
ENSG00000005961	ITGA2B	GO:0046872	metal ion binding
ENSG00000005961	ITGA2B	GO:0005515	protein binding
ENSG00000005961	ITGA2B	GO:0070051	fibrinogen binding
ENSG00000006007	GDE1	GO:0006071	glycerol metabolic process
ENSG00000006007	GDE1	GO:0006629	lipid metabolic process
ENSG00000006007	GDE1	GO:0005737	cytoplasm
ENSG00000006007	GDE1	GO:0016021	integral to membrane
ENSG00000006007	GDE1	GO:0047395	glycerophosphoinositol glycerophosphodiesterase activity
ENSG00000006007	GDE1	GO:0008889	glycerophosphodiester phosphodiesterase activity
ENSG00000006007	GDE1	GO:0008081	phosphoric diester hydrolase activity
ENSG00000006007	GDE1	GO:0046872	metal ion binding
ENSG00000006432	MAP3K9	GO:0007256	activation of JNKK activity
ENSG00000006432	MAP3K9	GO:0046777	protein autophosphorylation
ENSG00000006432	MAP3K9	GO:0007257	activation of JUN kinase activity
ENSG00000006432	MAP3K9	GO:0006468	protein phosphorylation
ENSG00000006432	MAP3K9	GO:0038032	termination of G-protein coupled receptor signaling pathway
ENSG00000006432	MAP3K9	GO:0006355	regulation of transcription, DNA-dependent
ENSG00000006432	MAP3K9	GO:0006915	apoptotic process
ENSG00000006432	MAP3K9	GO:0006351	transcription, DNA-templated
ENSG00000006432	MAP3K9	GO:0005575	cellular_component
ENSG00000006432	MAP3K9	GO:0016772	transferase activity, transferring phosphorus-containing groups
ENSG00000006432	MAP3K9	GO:0004706	JUN kinase kinase kinase activity
ENSG00000006432	MAP3K9	GO:0004709	MAP kinase kinase kinase activity
ENSG00000006432	MAP3K9	GO:0004713	protein tyrosine kinase activity
ENSG00000006432	MAP3K9	GO:0004672	protein kinase activity
ENSG00000006432	MAP3K9	GO:0004674	protein serine/threonine kinase activity
ENSG00000006432	MAP3K9	GO:0004708	MAP kinase kinase activity
ENSG00000006432	MAP3K9	GO:0005524	ATP binding
ENSG00000006432	MAP3K9	GO:0042803	protein homodimerization activity
ENSG00000006432	MAP3K9	GO:0005515	protein binding
ENSG00000006432	MAP3K9	GO:0008219	cell death
ENSG00000006432	MAP3K9	GO:0043065	positive regulation of apoptotic process
ENSG00000006611	USH1C	GO:0050957	equilibrioception
ENSG00000006611	USH1C	GO:0050953	sensory perception of light stimulus
ENSG00000006611	USH1C	GO:0030046	parallel actin filament bundle assembly
ENSG00000006611	USH1C	GO:0042491	auditory receptor cell differentiation
ENSG00000006611	USH1C	GO:0000086	G2/M transition of mitotic cell cycle
ENSG00000006611	USH1C	GO:0007605	sensory perception of sound
ENSG00000006611	USH1C	GO:0045494	photoreceptor cell maintenance
ENSG00000006611	USH1C	GO:0042472	inner ear morphogenesis
ENSG00000006611	USH1C	GO:0032420	stereocilium
ENSG00000006611	USH1C	GO:0045202	synapse
ENSG00000006611	USH1C	GO:0001917	photoreceptor inner segment
ENSG00000006611	USH1C	GO:0045177	apical part of cell
ENSG00000006611	USH1C	GO:0001750	photoreceptor outer segment
ENSG00000006611	USH1C	GO:0005856	cytoskeleton
ENSG00000006611	USH1C	GO:0005829	cytosol
ENSG00000006611	USH1C	GO:0005737	cytoplasm
ENSG00000006611	USH1C	GO:0005886	plasma membrane
ENSG00000006611	USH1C	GO:0005515	protein binding
ENSG00000006611	USH1C	GO:0051017	actin filament bundle assembly
ENSG00000006611	USH1C	GO:0050885	neuromuscular process controlling balance
ENSG00000010438	PRSS3	GO:0006767	water-soluble vitamin metabolic process
ENSG00000010438	PRSS3	GO:0006766	vitamin metabolic process
ENSG00000010438	PRSS3	GO:0009235	cobalamin metabolic process
ENSG00000010438	PRSS3	GO:0031638	zymogen activation
ENSG00000010438	PRSS3	GO:0043542	endothelial cell migration
ENSG00000010438	PRSS3	GO:0007586	digestion
ENSG00000010438	PRSS3	GO:0044281	small molecule metabolic process
ENSG00000010438	PRSS3	GO:0045087	innate immune response
ENSG00000010438	PRSS3	GO:0006508	proteolysis
ENSG00000010438	PRSS3	GO:0005615	extracellular space
ENSG00000010438	PRSS3	GO:0005576	extracellular region
ENSG00000010438	PRSS3	GO:0008236	serine-type peptidase activity
ENSG00000010438	PRSS3	GO:0003824	catalytic activity
ENSG00000010438	PRSS3	GO:0004252	serine-type endopeptidase activity
ENSG00000010438	PRSS3	GO:0005509	calcium ion binding
ENSG00000010438	PRSS3	GO:0005515	protein binding
ENSG00000010704	HFE	GO:0097459	iron ion import into cell
ENSG00000010704	HFE	GO:0010106	cellular response to iron ion starvation
ENSG00000010704	HFE	GO:0060586	multicellular organismal iron ion homeostasis
ENSG00000010704	HFE	GO:0006879	cellular iron ion homeostasis
ENSG00000010704	HFE	GO:0006461	protein complex assembly
ENSG00000010704	HFE	GO:0042446	hormone biosynthetic process
ENSG00000010704	HFE	GO:0007565	female pregnancy
ENSG00000010704	HFE	GO:0002474	antigen processing and presentation of peptide antigen via MHC class I
ENSG00000010704	HFE	GO:0001916	positive regulation of T cell mediated cytotoxicity
ENSG00000010704	HFE	GO:0019882	antigen processing and presentation
ENSG00000010704	HFE	GO:0006955	immune response
ENSG00000010704	HFE	GO:0045178	basal part of cell
ENSG00000010704	HFE	GO:0055037	recycling endosome
ENSG00000010704	HFE	GO:0005769	early endosome
ENSG00000010704	HFE	GO:0045177	apical part of cell
ENSG00000010704	HFE	GO:0031410	cytoplasmic vesicle
ENSG00000010704	HFE	GO:0042612	MHC class I protein complex
ENSG00000010704	HFE	GO:0048471	perinuclear region of cytoplasm
ENSG00000010704	HFE	GO:0005887	integral to plasma membrane
ENSG00000010704	HFE	GO:0005886	plasma membrane
ENSG00000010704	HFE	GO:0005102	receptor binding
ENSG00000010704	HFE	GO:0042605	peptide antigen binding
ENSG00000010704	HFE	GO:0003823	antigen binding
ENSG00000010704	HFE	GO:0005515	protein binding
ENSG00000010704	HFE	GO:0055072	iron ion homeostasis
ENSG00000010704	HFE
ENSG00000015568	RGPD5	GO:0000042	protein targeting to Golgi
ENSG00000015568	RGPD5	GO:0005737	cytoplasm
ENSG00000015568	RGPD5	GO:0005515	protein binding
ENSG00000015568	RGPD5	GO:0046907	intracellular transport
ENSG00000015568	RGPD5
ENSG00000020922	MRE11A	GO:0032876	negative regulation of DNA endoreduplication
ENSG00000020922	MRE11A	GO:0000019	regulation of mitotic recombination
ENSG00000020922	MRE11A	GO:0090305	nucleic acid phosphodiester bond hydrolysis
ENSG00000020922	MRE11A	GO:0033674	positive regulation of kinase activity
ENSG00000020922	MRE11A	GO:0031954	positive regulation of protein autophosphorylation
ENSG00000020922	MRE11A	GO:0007004	telomere maintenance via telomerase
ENSG00000020922	MRE11A	GO:0032508	DNA duplex unwinding
ENSG00000020922	MRE11A	GO:0007062	sister chromatid cohesion
ENSG00000020922	MRE11A	GO:0000075	cell cycle checkpoint
ENSG00000020922	MRE11A	GO:0032481	positive regulation of type I interferon production
ENSG00000020922	MRE11A	GO:0000724	double-strand break repair via homologous recombination
ENSG00000020922	MRE11A	GO:0006302	double-strand break repair
ENSG00000020922	MRE11A	GO:0006303	double-strand break repair via nonhomologous end joining
ENSG00000020922	MRE11A	GO:0006259	DNA metabolic process
ENSG00000020922	MRE11A	GO:0007129	synapsis
ENSG00000020922	MRE11A	GO:0006310	DNA recombination
ENSG00000020922	MRE11A	GO:0006281	DNA repair
ENSG00000020922	MRE11A	GO:0006974	cellular response to DNA damage stimulus
ENSG00000020922	MRE11A	GO:0007131	reciprocal meiotic recombination
ENSG00000020922	MRE11A	GO:0045087	innate immune response
ENSG00000020922	MRE11A	GO:0008283	cell proliferation
ENSG00000020922	MRE11A	GO:0031573	intra-S DNA damage checkpoint
ENSG00000020922	MRE11A	GO:0007095	mitotic G2 DNA damage checkpoint
ENSG00000020922	MRE11A	GO:0051276	chromosome organization
ENSG00000020922	MRE11A	GO:0035861	site of double-strand break
ENSG00000020922	MRE11A	GO:0030870	Mre11 complex
ENSG00000020922	MRE11A	GO:0000781	chromosome, telomeric region
ENSG00000020922	MRE11A	GO:0005654	nucleoplasm
ENSG00000020922	MRE11A	GO:0005829	cytosol
ENSG00000020922	MRE11A	GO:0005634	nucleus
ENSG00000020922	MRE11A	GO:0000014	single-stranded DNA endodeoxyribonuclease activity
ENSG00000020922	MRE11A	GO:0004520	endodeoxyribonuclease activity
ENSG00000020922	MRE11A	GO:0008408	3'-5' exonuclease activity
ENSG00000020922	MRE11A	GO:0004518	nuclease activity
ENSG00000020922	MRE11A	GO:0008022	protein C-terminus binding
ENSG00000020922	MRE11A	GO:0030145	manganese ion binding
ENSG00000020922	MRE11A	GO:0016787	hydrolase activity
ENSG00000020922	MRE11A	GO:0004003	ATP-dependent DNA helicase activity
ENSG00000020922	MRE11A	GO:0003690	double-stranded DNA binding
ENSG00000020922	MRE11A	GO:0004519	endonuclease activity
ENSG00000020922	MRE11A	GO:0003677	DNA binding
ENSG00000020922	MRE11A	GO:0004527	exonuclease activity
ENSG00000020922	MRE11A	GO:0005515	protein binding
ENSG00000020922	MRE11A	GO:0007126	meiosis
ENSG00000022840	RNF10
ENSG00000022840	RNF10	GO:0031643	positive regulation of myelination
ENSG00000022840	RNF10	GO:0010626	negative regulation of Schwann cell proliferation
ENSG00000022840	RNF10	GO:0045893	positive regulation of transcription, DNA-dependent
ENSG00000022840	RNF10	GO:0045944	positive regulation of transcription from RNA polymerase II promoter
ENSG00000022840	RNF10	GO:0006351	transcription, DNA-templated
ENSG00000022840	RNF10	GO:0005737	cytoplasm
ENSG00000022840	RNF10	GO:0005634	nucleus
ENSG00000022840	RNF10	GO:0044212	transcription regulatory region DNA binding
ENSG00000022840	RNF10	GO:0046872	metal ion binding
ENSG00000022840	RNF10	GO:0008270	zinc ion binding
ENSG00000022840	RNF10	GO:0005515	protein binding
ENSG00000022976	ZNF839	GO:0046872	metal ion binding
ENSG00000022976	ZNF839
ENSG00000027697	IFNGR1	GO:0060334	regulation of interferon-gamma-mediated signaling pathway
ENSG00000027697	IFNGR1	GO:0060333	interferon-gamma-mediated signaling pathway
ENSG00000027697	IFNGR1	GO:0019221	cytokine-mediated signaling pathway
ENSG00000027697	IFNGR1	GO:0007165	signal transduction
ENSG00000027697	IFNGR1	GO:0009615	response to virus
ENSG00000027697	IFNGR1	GO:0016020	membrane
ENSG00000027697	IFNGR1	GO:0005887	integral to plasma membrane
ENSG00000027697	IFNGR1	GO:0005886	plasma membrane
ENSG00000027697	IFNGR1	GO:0005783	endoplasmic reticulum
ENSG00000027697	IFNGR1	GO:0014069	postsynaptic density
ENSG00000027697	IFNGR1	GO:0031982	vesicle
ENSG00000027697	IFNGR1	GO:0030425	dendrite
ENSG00000027697	IFNGR1	GO:0004906	interferon-gamma receptor activity
ENSG00000027697	IFNGR1	GO:0019955	cytokine binding
ENSG00000027697	IFNGR1	GO:0005515	protein binding
ENSG00000033011	ALG1	GO:0009058	biosynthetic process
ENSG00000033011	ALG1	GO:0016757	transferase activity, transferring glycosyl groups
ENSG00000033011	ALG1	GO:0097502	mannosylation
ENSG00000033011	ALG1	GO:0006488	dolichol-linked oligosaccharide biosynthetic process
ENSG00000033011	ALG1	GO:0009103	lipopolysaccharide biosynthetic process
ENSG00000033011	ALG1	GO:0018279	protein N-linked glycosylation via asparagine
ENSG00000033011	ALG1	GO:0043687	post-translational protein modification
ENSG00000033011	ALG1	GO:0044267	cellular protein metabolic process
ENSG00000033011	ALG1	GO:0006486	protein glycosylation
ENSG00000033011	ALG1	GO:0005783	endoplasmic reticulum
ENSG00000033011	ALG1	GO:0005789	endoplasmic reticulum membrane
ENSG00000033011	ALG1	GO:0016021	integral to membrane
ENSG00000033011	ALG1	GO:0004578	chitobiosyldiphosphodolichol beta-mannosyltransferase activity
ENSG00000033011	ALG1	GO:0000030	mannosyltransferase activity
ENSG00000037280	FLT4	GO:0001945	lymph vessel development
ENSG00000037280	FLT4	GO:0090037	positive regulation of protein kinase C signaling
ENSG00000037280	FLT4	GO:0035924	cellular response to vascular endothelial growth factor stimulus
ENSG00000037280	FLT4	GO:0001944	vasculature development
ENSG00000037280	FLT4	GO:0060312	regulation of blood vessel remodeling
ENSG00000037280	FLT4	GO:0001946	lymphangiogenesis
ENSG00000037280	FLT4	GO:0048010	vascular endothelial growth factor receptor signaling pathway
ENSG00000037280	FLT4	GO:0010595	positive regulation of endothelial cell migration
ENSG00000037280	FLT4	GO:0070374	positive regulation of ERK1 and ERK2 cascade
ENSG00000037280	FLT4	GO:0007169	transmembrane receptor protein tyrosine kinase signaling pathway
ENSG00000037280	FLT4	GO:0043410	positive regulation of MAPK cascade
ENSG00000037280	FLT4	GO:0046330	positive regulation of JNK cascade
ENSG00000037280	FLT4	GO:0010575	positive regulation vascular endothelial growth factor production
ENSG00000037280	FLT4	GO:0046777	protein autophosphorylation
ENSG00000037280	FLT4	GO:0001938	positive regulation of endothelial cell proliferation
ENSG00000037280	FLT4	GO:0048514	blood vessel morphogenesis
ENSG00000037280	FLT4	GO:0001934	positive regulation of protein phosphorylation
ENSG00000037280	FLT4	GO:0006468	protein phosphorylation
ENSG00000037280	FLT4	GO:0008284	positive regulation of cell proliferation
ENSG00000037280	FLT4	GO:0018108	peptidyl-tyrosine phosphorylation
ENSG00000037280	FLT4	GO:0043066	negative regulation of apoptotic process
ENSG00000037280	FLT4	GO:0002040	sprouting angiogenesis
ENSG00000037280	FLT4	GO:0038084	vascular endothelial growth factor signaling pathway
ENSG00000037280	FLT4	GO:0005576	extracellular region
ENSG00000037280	FLT4	GO:0005887	integral to plasma membrane
ENSG00000037280	FLT4	GO:0005737	cytoplasm
ENSG00000037280	FLT4	GO:0005886	plasma membrane
ENSG00000037280	FLT4	GO:0005634	nucleus
ENSG00000037280	FLT4	GO:0005021	vascular endothelial growth factor-activated receptor activity
ENSG00000037280	FLT4	GO:0016772	transferase activity, transferring phosphorus-containing groups
ENSG00000037280	FLT4	GO:0019838	growth factor binding
ENSG00000037280	FLT4	GO:0019903	protein phosphatase binding
ENSG00000037280	FLT4	GO:0004714	transmembrane receptor protein tyrosine kinase activity
ENSG00000037280	FLT4	GO:0004713	protein tyrosine kinase activity
ENSG00000037280	FLT4	GO:0004672	protein kinase activity
ENSG00000037280	FLT4	GO:0005524	ATP binding
ENSG00000037280	FLT4	GO:0005515	protein binding
ENSG00000038210	PI4K2B	GO:0005737	cytoplasm
ENSG00000038210	PI4K2B	GO:0016773	phosphotransferase activity, alcohol group as acceptor
ENSG00000038210	PI4K2B	GO:0016301	kinase activity
ENSG00000038210	PI4K2B	GO:0006644	phospholipid metabolic process
ENSG00000038210	PI4K2B	GO:0006661	phosphatidylinositol biosynthetic process
ENSG00000038210	PI4K2B	GO:0044281	small molecule metabolic process
ENSG00000038210	PI4K2B	GO:0005829	cytosol
ENSG00000038210	PI4K2B	GO:0016020	membrane
ENSG00000038210	PI4K2B	GO:0004430	1-phosphatidylinositol 4-kinase activity
ENSG00000038210	PI4K2B	GO:0005524	ATP binding
ENSG00000038358	EDC4	GO:0043928	exonucleolytic nuclear-transcribed mRNA catabolic process involved in deadenylation-dependent decay
ENSG00000038358	EDC4	GO:0000288	nuclear-transcribed mRNA catabolic process, deadenylation-dependent decay
ENSG00000038358	EDC4	GO:0016071	mRNA metabolic process
ENSG00000038358	EDC4	GO:0016070	RNA metabolic process
ENSG00000038358	EDC4	GO:0010467	gene expression
ENSG00000038358	EDC4	GO:0008150	biological_process
ENSG00000038358	EDC4	GO:0043231	intracellular membrane-bounded organelle
ENSG00000038358	EDC4	GO:0000932	cytoplasmic mRNA processing body
ENSG00000038358	EDC4	GO:0005829	cytosol
ENSG00000038358	EDC4	GO:0005737	cytoplasm
ENSG00000038358	EDC4	GO:0005634	nucleus
ENSG00000038358	EDC4	GO:0005515	protein binding
ENSG00000038358	EDC4
ENSG00000042493	CAPG	GO:0051016	barbed-end actin filament capping
ENSG00000042493	CAPG	GO:0030031	cell projection assembly
ENSG00000042493	CAPG	GO:0006461	protein complex assembly
ENSG00000042493	CAPG	GO:0008290	F-actin capping protein complex
ENSG00000042493	CAPG	GO:0042470	melanosome
ENSG00000042493	CAPG	GO:0031965	nuclear membrane
ENSG00000042493	CAPG	GO:0005730	nucleolus
ENSG00000042493	CAPG	GO:0005737	cytoplasm
ENSG00000042493	CAPG	GO:0005634	nucleus
ENSG00000042493	CAPG	GO:0003779	actin binding
ENSG00000044090	CUL7	GO:0006987	activation of signaling protein activity involved in unfolded protein response
ENSG00000044090	CUL7	GO:0019048	modulation by virus of host morphology or physiology
ENSG00000044090	CUL7	GO:0030968	endoplasmic reticulum unfolded protein response
ENSG00000044090	CUL7	GO:0001570	vasculogenesis
ENSG00000044090	CUL7	GO:0044267	cellular protein metabolic process
ENSG00000044090	CUL7	GO:0050775	positive regulation of dendrite morphogenesis
ENSG00000044090	CUL7	GO:0007030	Golgi organization
ENSG00000044090	CUL7	GO:0016567	protein ubiquitination
ENSG00000044090	CUL7	GO:0006511	ubiquitin-dependent protein catabolic process
ENSG00000044090	CUL7	GO:0006508	proteolysis
ENSG00000044090	CUL7	GO:0031467	Cul7-RING ubiquitin ligase complex
ENSG00000044090	CUL7	GO:0005680	anaphase-promoting complex
ENSG00000044090	CUL7	GO:0031461	cullin-RING ubiquitin ligase complex
ENSG00000044090	CUL7	GO:0005794	Golgi apparatus
ENSG00000044090	CUL7	GO:0048471	perinuclear region of cytoplasm
ENSG00000044090	CUL7	GO:0005829	cytosol
ENSG00000044090	CUL7	GO:0005737	cytoplasm
ENSG00000044090	CUL7	GO:0005634	nucleus
ENSG00000044090	CUL7	GO:0031625	ubiquitin protein ligase binding
ENSG00000044090	CUL7	GO:0005515	protein binding
ENSG00000044090	CUL7	GO:0005488	binding
ENSG00000044115	CTNNA1	GO:0031103	axon regeneration
ENSG00000044115	CTNNA1	GO:0016264	gap junction assembly
ENSG00000044115	CTNNA1	GO:0007406	negative regulation of neuroblast proliferation
ENSG00000044115	CTNNA1	GO:0043297	apical junction assembly
ENSG00000044115	CTNNA1	GO:0045880	positive regulation of smoothened signaling pathway
ENSG00000044115	CTNNA1	GO:0007163	establishment or maintenance of cell polarity
ENSG00000044115	CTNNA1	GO:0051291	protein heterooligomerization
ENSG00000044115	CTNNA1	GO:0043627	response to estrogen
ENSG00000044115	CTNNA1	GO:0001541	ovarian follicle development
ENSG00000044115	CTNNA1	GO:0008584	male gonad development
ENSG00000044115	CTNNA1	GO:0007568	aging
ENSG00000044115	CTNNA1	GO:0007155	cell adhesion
ENSG00000044115	CTNNA1	GO:0042475	odontogenesis of dentin-containing tooth
ENSG00000044115	CTNNA1	GO:0043066	negative regulation of apoptotic process
ENSG00000044115	CTNNA1	GO:0005915	zonula adherens
ENSG00000044115	CTNNA1	GO:0001669	acrosomal vesicle
ENSG00000044115	CTNNA1	GO:0030027	lamellipodium
ENSG00000044115	CTNNA1	GO:0015629	actin cytoskeleton
ENSG00000044115	CTNNA1	GO:0014704	intercalated disc
ENSG00000044115	CTNNA1	GO:0005886	plasma membrane
ENSG00000044115	CTNNA1	GO:0051015	actin filament binding
ENSG00000044115	CTNNA1	GO:0045296	cadherin binding
ENSG00000044115	CTNNA1	GO:0005198	structural molecule activity
ENSG00000044115	CTNNA1	GO:0071681	cellular response to indole-3-methanol
ENSG00000044115	CTNNA1	GO:0034329	cell junction assembly
ENSG00000044115	CTNNA1	GO:0051149	positive regulation of muscle cell differentiation
ENSG00000044115	CTNNA1	GO:0034332	adherens junction organization
ENSG00000044115	CTNNA1	GO:0045216	cell-cell junction organization
ENSG00000044115	CTNNA1	GO:0042692	muscle cell differentiation
ENSG00000044115	CTNNA1	GO:0014070	response to organic cyclic compound
ENSG00000044115	CTNNA1	GO:2001045	negative regulation of integrin-mediated signaling pathway
ENSG00000044115	CTNNA1	GO:0090136	epithelial cell-cell adhesion
ENSG00000044115	CTNNA1	GO:2000146	negative regulation of cell motility
ENSG00000044115	CTNNA1	GO:2001241	positive regulation of extrinsic apoptotic signaling pathway in absence of ligand
ENSG00000044115	CTNNA1	GO:2001240	negative regulation of extrinsic apoptotic signaling pathway in absence of ligand
ENSG00000044115	CTNNA1	GO:0042127	regulation of cell proliferation
ENSG00000044115	CTNNA1	GO:0034613	cellular protein localization
ENSG00000044115	CTNNA1	GO:0016342	catenin complex
ENSG00000044115	CTNNA1	GO:0005911	cell-cell junction
ENSG00000044115	CTNNA1	GO:0005829	cytosol
ENSG00000044115	CTNNA1	GO:0005737	cytoplasm
ENSG00000044115	CTNNA1	GO:0005913	cell-cell adherens junction
ENSG00000044115	CTNNA1	GO:0005912	adherens junction
ENSG00000044115	CTNNA1	GO:0017166	vinculin binding
ENSG00000044115	CTNNA1	GO:0045295	gamma-catenin binding
ENSG00000044115	CTNNA1	GO:0008013	beta-catenin binding
ENSG00000044115	CTNNA1	GO:0005515	protein binding
ENSG00000044115	CTNNA1
ENSG00000046604	DSG2	GO:0086069	bundle of His cell to Purkinje myocyte communication
ENSG00000046604	DSG2	GO:0006921	cellular component disassembly involved in execution phase of apoptosis
ENSG00000046604	DSG2	GO:0086005	regulation of ventricular cardiac muscle cell action potential
ENSG00000046604	DSG2	GO:0086091	regulation of heart rate by cardiac conduction
ENSG00000046604	DSG2	GO:0007155	cell adhesion
ENSG00000046604	DSG2	GO:0007156	homophilic cell adhesion
ENSG00000046604	DSG2	GO:0006915	apoptotic process
ENSG00000046604	DSG2	GO:0060135	maternal process involved in female pregnancy
ENSG00000046604	DSG2	GO:0032570	response to progesterone
ENSG00000046604	DSG2	GO:0030057	desmosome
ENSG00000046604	DSG2	GO:0005911	cell-cell junction
ENSG00000046604	DSG2	GO:0016020	membrane
ENSG00000046604	DSG2	GO:0005886	plasma membrane
ENSG00000046604	DSG2	GO:0016021	integral to membrane
ENSG00000046604	DSG2	GO:0016324	apical plasma membrane
ENSG00000046604	DSG2	GO:0016328	lateral plasma membrane
ENSG00000046604	DSG2	GO:0005509	calcium ion binding
ENSG00000047662	FAM184B
ENSG00000047936	ROS1	GO:0010966	regulation of phosphate transport
ENSG00000047936	ROS1	GO:0002066	columnar/cuboidal epithelial cell development
ENSG00000047936	ROS1	GO:0032006	regulation of TOR signaling
ENSG00000047936	ROS1	GO:0070372	regulation of ERK1 and ERK2 cascade
ENSG00000047936	ROS1	GO:0010629	negative regulation of gene expression
ENSG00000047936	ROS1	GO:0007169	transmembrane receptor protein tyrosine kinase signaling pathway
ENSG00000047936	ROS1	GO:0016049	cell growth
ENSG00000047936	ROS1	GO:0006468	protein phosphorylation
ENSG00000047936	ROS1	GO:0018108	peptidyl-tyrosine phosphorylation
ENSG00000047936	ROS1	GO:0007283	spermatogenesis
ENSG00000047936	ROS1	GO:0030154	cell differentiation
ENSG00000047936	ROS1	GO:0008283	cell proliferation
ENSG00000047936	ROS1	GO:0016020	membrane
ENSG00000047936	ROS1	GO:0005886	plasma membrane
ENSG00000047936	ROS1	GO:0016021	integral to membrane
ENSG00000047936	ROS1	GO:0016772	transferase activity, transferring phosphorus-containing groups
ENSG00000047936	ROS1	GO:0019903	protein phosphatase binding
ENSG00000047936	ROS1	GO:0004714	transmembrane receptor protein tyrosine kinase activity
ENSG00000047936	ROS1	GO:0004713	protein tyrosine kinase activity
ENSG00000047936	ROS1	GO:0004672	protein kinase activity
ENSG00000047936	ROS1	GO:0005524	ATP binding
ENSG00000047936	ROS1	GO:0005515	protein binding
ENSG00000049449	RCN1	GO:0001701	in utero embryonic development
ENSG00000049449	RCN1	GO:0043010	camera-type eye development
ENSG00000049449	RCN1	GO:0005509	calcium ion binding
ENSG00000049449	RCN1	GO:0005783	endoplasmic reticulum
ENSG00000049449	RCN1	GO:0005788	endoplasmic reticulum lumen
ENSG00000049449	RCN1	GO:0005515	protein binding
ENSG00000049449	RCN1
ENSG00000050555	LAMC3	GO:0014002	astrocyte development
ENSG00000050555	LAMC3	GO:0000904	cell morphogenesis involved in differentiation
ENSG00000050555	LAMC3	GO:0060041	retina development in camera-type eye
ENSG00000050555	LAMC3	GO:0030198	extracellular matrix organization
ENSG00000050555	LAMC3	GO:0007155	cell adhesion
ENSG00000050555	LAMC3	GO:0007601	visual perception
ENSG00000050555	LAMC3	GO:0005578	proteinaceous extracellular matrix
ENSG00000050555	LAMC3	GO:0005604	basement membrane
ENSG00000050555	LAMC3	GO:0016020	membrane
ENSG00000050555	LAMC3	GO:0005198	structural molecule activity
ENSG00000050555	LAMC3	GO:0005515	protein binding
ENSG00000050555	LAMC3
ENSG00000050820	BCAR1	GO:0048011	neurotrophin TRK receptor signaling pathway
ENSG00000050820	BCAR1	GO:0050853	B cell receptor signaling pathway
ENSG00000050820	BCAR1	GO:0050851	antigen receptor-mediated signaling pathway
ENSG00000050820	BCAR1	GO:0048010	vascular endothelial growth factor receptor signaling pathway
ENSG00000050820	BCAR1	GO:0010595	positive regulation of endothelial cell migration
ENSG00000050820	BCAR1	GO:0048012	hepatocyte growth factor receptor signaling pathway
ENSG00000050820	BCAR1	GO:0007173	epidermal growth factor receptor signaling pathway
ENSG00000050820	BCAR1	GO:0050852	T cell receptor signaling pathway
ENSG00000050820	BCAR1	GO:0035729	cellular response to hepatocyte growth factor stimulus
ENSG00000050820	BCAR1	GO:0016477	cell migration
ENSG00000050820	BCAR1	GO:0060326	cell chemotaxis
ENSG00000050820	BCAR1	GO:0030335	positive regulation of cell migration
ENSG00000050820	BCAR1	GO:0048008	platelet-derived growth factor receptor signaling pathway
ENSG00000050820	BCAR1	GO:0030168	platelet activation
ENSG00000050820	BCAR1	GO:0007596	blood coagulation
ENSG00000050820	BCAR1	GO:0007229	integrin-mediated signaling pathway
ENSG00000050820	BCAR1	GO:0008286	insulin receptor signaling pathway
ENSG00000050820	BCAR1	GO:0007155	cell adhesion
ENSG00000050820	BCAR1	GO:0001558	regulation of cell growth
ENSG00000050820	BCAR1	GO:0007015	actin filament organization
ENSG00000050820	BCAR1	GO:0007186	G-protein coupled receptor signaling pathway
ENSG00000050820	BCAR1	GO:0051301	cell division
ENSG00000050820	BCAR1	GO:0042981	regulation of apoptotic process
ENSG00000050820	BCAR1	GO:0008283	cell proliferation
ENSG00000050820	BCAR1	GO:0005925	focal adhesion
ENSG00000050820	BCAR1	GO:0030027	lamellipodium
ENSG00000050820	BCAR1	GO:0001726	ruffle
ENSG00000050820	BCAR1	GO:0005829	cytosol
ENSG00000050820	BCAR1	GO:0005737	cytoplasm
ENSG00000050820	BCAR1	GO:0005886	plasma membrane
ENSG00000050820	BCAR1	GO:0017124	SH3 domain binding
ENSG00000050820	BCAR1	GO:0019901	protein kinase binding
ENSG00000050820	BCAR1	GO:0004871	signal transducer activity
ENSG00000050820	BCAR1	GO:0005515	protein binding
ENSG00000050820	BCAR1
ENSG00000051341	POLQ	GO:0006260	DNA replication
ENSG00000051341	POLQ	GO:0006281	DNA repair
ENSG00000051341	POLQ	GO:0005654	nucleoplasm
ENSG00000051341	POLQ	GO:0043142	single-stranded DNA-dependent ATPase activity
ENSG00000051341	POLQ	GO:0004386	helicase activity
ENSG00000051341	POLQ	GO:0003684	damaged DNA binding
ENSG00000051341	POLQ	GO:0003887	DNA-directed DNA polymerase activity
ENSG00000051341	POLQ	GO:0008026	ATP-dependent helicase activity
ENSG00000051341	POLQ	GO:0003677	DNA binding
ENSG00000051341	POLQ	GO:0003676	nucleic acid binding
ENSG00000051341	POLQ	GO:0005524	ATP binding
ENSG00000053254	FOXN3
ENSG00000053254	FOXN3	GO:0000085	mitotic G2 phase
ENSG00000053254	FOXN3	GO:0000077	DNA damage checkpoint
ENSG00000053254	FOXN3	GO:0006355	regulation of transcription, DNA-dependent
ENSG00000053254	FOXN3	GO:0045892	negative regulation of transcription, DNA-dependent
ENSG00000053254	FOXN3	GO:0006351	transcription, DNA-templated
ENSG00000053254	FOXN3	GO:0005634	nucleus
ENSG00000053254	FOXN3	GO:0008022	protein C-terminus binding
ENSG00000053254	FOXN3	GO:0043565	sequence-specific DNA binding
ENSG00000053254	FOXN3	GO:0005515	protein binding
ENSG00000053254	FOXN3	GO:0003700	sequence-specific DNA binding transcription factor activity
ENSG00000054654	SYNE2	GO:0090286	cytoskeletal anchoring at nuclear membrane
ENSG00000054654	SYNE2	GO:0006998	nuclear envelope organization
ENSG00000054654	SYNE2	GO:0007097	nuclear migration
ENSG00000054654	SYNE2	GO:0007163	establishment or maintenance of cell polarity
ENSG00000054654	SYNE2	GO:0051642	centrosome localization
ENSG00000054654	SYNE2	GO:0031022	nuclear migration along microfilament
ENSG00000054654	SYNE2	GO:0030335	positive regulation of cell migration
ENSG00000054654	SYNE2	GO:0034504	protein localization to nucleus
ENSG00000054654	SYNE2	GO:0010761	fibroblast migration
ENSG00000054654	SYNE2	GO:0031981	nuclear lumen
ENSG00000054654	SYNE2	GO:0031258	lamellipodium membrane
ENSG00000054654	SYNE2	GO:0034993	SUN-KASH complex
ENSG00000054654	SYNE2	GO:0031527	filopodium membrane
ENSG00000054654	SYNE2	GO:0005640	nuclear outer membrane
ENSG00000054654	SYNE2	GO:0030018	Z disc
ENSG00000054654	SYNE2	GO:0005635	nuclear envelope
ENSG00000054654	SYNE2	GO:0033017	sarcoplasmic reticulum membrane
ENSG00000054654	SYNE2	GO:0005925	focal adhesion
ENSG00000054654	SYNE2	GO:0005654	nucleoplasm
ENSG00000054654	SYNE2	GO:0031965	nuclear membrane
ENSG00000054654	SYNE2	GO:0016529	sarcoplasmic reticulum
ENSG00000054654	SYNE2	GO:0005856	cytoskeleton
ENSG00000054654	SYNE2	GO:0005739	mitochondrion
ENSG00000054654	SYNE2	GO:0005737	cytoplasm
ENSG00000054654	SYNE2	GO:0005634	nucleus
ENSG00000054654	SYNE2	GO:0016021	integral to membrane
ENSG00000054654	SYNE2	GO:0003779	actin binding
ENSG00000054654	SYNE2	GO:0005515	protein binding
ENSG00000054654	SYNE2
ENSG00000054654	SYNE2	GO:0030016	myofibril
ENSG00000055118	KCNH2	GO:1902303	negative regulation of potassium ion export
ENSG00000055118	KCNH2	GO:0086010	membrane depolarization involved in regulation of action potential
ENSG00000055118	KCNH2	GO:0003064	regulation of heart rate by hormone
ENSG00000055118	KCNH2	GO:1901380	negative regulation of potassium ion transmembrane transport
ENSG00000055118	KCNH2	GO:1901379	regulation of potassium ion transmembrane transport
ENSG00000055118	KCNH2	GO:0086013	membrane repolarization involved in regulation of cardiac muscle cell action potential
ENSG00000055118	KCNH2	GO:0086011	membrane repolarization involved in regulation of action potential
ENSG00000055118	KCNH2	GO:0071435	potassium ion export
ENSG00000055118	KCNH2	GO:0060307	regulation of ventricular cardiac muscle cell membrane repolarization
ENSG00000055118	KCNH2	GO:0055075	potassium ion homeostasis
ENSG00000055118	KCNH2	GO:1901381	positive regulation of potassium ion transmembrane transport
ENSG00000055118	KCNH2	GO:0060306	regulation of membrane repolarization
ENSG00000055118	KCNH2	GO:0086005	regulation of ventricular cardiac muscle cell action potential
ENSG00000055118	KCNH2	GO:0060048	cardiac muscle contraction
ENSG00000055118	KCNH2	GO:0035690	cellular response to drug
ENSG00000055118	KCNH2	GO:0071805	potassium ion transmembrane transport
ENSG00000055118	KCNH2	GO:0042391	regulation of membrane potential
ENSG00000055118	KCNH2	GO:0007268	synaptic transmission
ENSG00000055118	KCNH2	GO:0086091	regulation of heart rate by cardiac conduction
ENSG00000055118	KCNH2	GO:0006811	ion transport
ENSG00000055118	KCNH2	GO:0055085	transmembrane transport
ENSG00000055118	KCNH2	GO:0005635	nuclear envelope
ENSG00000055118	KCNH2	GO:0009986	cell surface
ENSG00000055118	KCNH2	GO:0008076	voltage-gated potassium channel complex
ENSG00000055118	KCNH2	GO:0016020	membrane
ENSG00000055118	KCNH2	GO:0005737	cytoplasm
ENSG00000055118	KCNH2	GO:0005886	plasma membrane
ENSG00000055118	KCNH2	GO:1902282	voltage-gated potassium channel activity involved in ventricular cardiac muscle cell action potential repolarization
ENSG00000055118	KCNH2	GO:0005251	delayed rectifier potassium channel activity
ENSG00000055118	KCNH2	GO:0000155	phosphorelay sensor kinase activity
ENSG00000055118	KCNH2	GO:0042802	identical protein binding
ENSG00000055118	KCNH2	GO:0005242	inward rectifier potassium channel activity
ENSG00000055118	KCNH2	GO:0031625	ubiquitin protein ligase binding
ENSG00000055118	KCNH2	GO:0005249	voltage-gated potassium channel activity
ENSG00000055118	KCNH2	GO:0042803	protein homodimerization activity
ENSG00000055118	KCNH2	GO:0005515	protein binding
ENSG00000055118	KCNH2	GO:0005216	ion channel activity
ENSG00000055118	KCNH2	GO:0000160	phosphorelay signal transduction system
ENSG00000055118	KCNH2	GO:0007165	signal transduction
ENSG00000055118	KCNH2	GO:0006355	regulation of transcription, DNA-dependent
ENSG00000055118	KCNH2	GO:0004871	signal transducer activity
ENSG00000059378	PARP12	GO:0005634	nucleus
ENSG00000059378	PARP12	GO:0003950	NAD+ ADP-ribosyltransferase activity
ENSG00000059378	PARP12	GO:0046872	metal ion binding
ENSG00000059378	PARP12
ENSG00000060069	CTDP1	GO:0050434	positive regulation of viral transcription
ENSG00000060069	CTDP1	GO:0010458	exit from mitosis
ENSG00000060069	CTDP1	GO:0006368	transcription elongation from RNA polymerase II promoter
ENSG00000060069	CTDP1	GO:0006470	protein dephosphorylation
ENSG00000060069	CTDP1	GO:0010467	gene expression
ENSG00000060069	CTDP1	GO:0016032	viral process
ENSG00000060069	CTDP1	GO:0006366	transcription from RNA polymerase II promoter
ENSG00000060069	CTDP1	GO:0051233	spindle midzone
ENSG00000060069	CTDP1	GO:0030496	midbody
ENSG00000060069	CTDP1	GO:0015629	actin cytoskeleton
ENSG00000060069	CTDP1	GO:0005819	spindle
ENSG00000060069	CTDP1	GO:0000922	spindle pole
ENSG00000060069	CTDP1	GO:0005813	centrosome
ENSG00000060069	CTDP1	GO:0005654	nucleoplasm
ENSG00000060069	CTDP1	GO:0005737	cytoplasm
ENSG00000060069	CTDP1	GO:0005634	nucleus
ENSG00000060069	CTDP1	GO:0008420	CTD phosphatase activity
ENSG00000060069	CTDP1	GO:0003899	DNA-directed RNA polymerase activity
ENSG00000060069	CTDP1	GO:0004721	phosphoprotein phosphatase activity
ENSG00000060069	CTDP1	GO:0005515	protein binding
ENSG00000064201	TSPAN32
ENSG00000064201	TSPAN32	GO:0030886	negative regulation of myeloid dendritic cell activation
ENSG00000064201	TSPAN32	GO:0042832	defense response to protozoan
ENSG00000064201	TSPAN32	GO:0070527	platelet aggregation
ENSG00000064201	TSPAN32	GO:0007267	cell-cell signaling
ENSG00000064201	TSPAN32	GO:0007229	integrin-mediated signaling pathway
ENSG00000064201	TSPAN32	GO:0050688	regulation of defense response to virus
ENSG00000064201	TSPAN32	GO:0007010	cytoskeleton organization
ENSG00000064201	TSPAN32	GO:0008285	negative regulation of cell proliferation
ENSG00000064201	TSPAN32	GO:0007599	hemostasis
ENSG00000064201	TSPAN32	GO:0007596	blood coagulation
ENSG00000064201	TSPAN32	GO:0070442	alphaIIb-beta3 integrin complex
ENSG00000064201	TSPAN32	GO:0009986	cell surface
ENSG00000064201	TSPAN32	GO:0005622	intracellular
ENSG00000064201	TSPAN32	GO:0016021	integral to membrane
ENSG00000064201	TSPAN32	GO:0003674	molecular_function
ENSG00000065150	IPO5	GO:0006607	NLS-bearing protein import into nucleus
ENSG00000065150	IPO5	GO:0006886	intracellular protein transport
ENSG00000065150	IPO5	GO:0005634	nucleus
ENSG00000065150	IPO5	GO:0008536	Ran GTPase binding
ENSG00000065150	IPO5	GO:0008565	protein transporter activity
ENSG00000065150	IPO5	GO:0005488	binding
ENSG00000065150	IPO5	GO:0019048	modulation by virus of host morphology or physiology
ENSG00000065150	IPO5	GO:0071230	cellular response to amino acid stimulus
ENSG00000065150	IPO5	GO:0042307	positive regulation of protein import into nucleus
ENSG00000065150	IPO5	GO:0006610	ribosomal protein import into nucleus
ENSG00000065150	IPO5	GO:0005643	nuclear pore
ENSG00000065150	IPO5	GO:0005730	nucleolus
ENSG00000065150	IPO5	GO:0005737	cytoplasm
ENSG00000065150	IPO5	GO:0005095	GTPase inhibitor activity
ENSG00000065150	IPO5	GO:0005515	protein binding
ENSG00000069493	CLEC2D
ENSG00000069493	CLEC2D	GO:0007166	cell surface receptor signaling pathway
ENSG00000069493	CLEC2D	GO:0009986	cell surface
ENSG00000069493	CLEC2D	GO:0005783	endoplasmic reticulum
ENSG00000069493	CLEC2D	GO:0016020	membrane
ENSG00000069493	CLEC2D	GO:0005887	integral to plasma membrane
ENSG00000069493	CLEC2D	GO:0004888	transmembrane signaling receptor activity
ENSG00000069493	CLEC2D	GO:0030246	carbohydrate binding
ENSG00000070610	GBA2	GO:0016139	glycoside catabolic process
ENSG00000070610	GBA2	GO:0006680	glucosylceramide catabolic process
ENSG00000070610	GBA2	GO:0006687	glycosphingolipid metabolic process
ENSG00000070610	GBA2	GO:0021954	central nervous system neuron development
ENSG00000070610	GBA2	GO:0008206	bile acid metabolic process
ENSG00000070610	GBA2	GO:0008219	cell death
ENSG00000070610	GBA2	GO:0006665	sphingolipid metabolic process
ENSG00000070610	GBA2	GO:0044281	small molecule metabolic process
ENSG00000070610	GBA2	GO:0005790	smooth endoplasmic reticulum
ENSG00000070610	GBA2	GO:0000139	Golgi membrane
ENSG00000070610	GBA2	GO:0016020	membrane
ENSG00000070610	GBA2	GO:0005789	endoplasmic reticulum membrane
ENSG00000070610	GBA2	GO:0005886	plasma membrane
ENSG00000070610	GBA2	GO:0016021	integral to membrane
ENSG00000070610	GBA2	GO:0008422	beta-glucosidase activity
ENSG00000070610	GBA2	GO:0004348	glucosylceramidase activity
ENSG00000070610	GBA2	GO:0003824	catalytic activity
ENSG00000072062	PRKACA	GO:0051480	cytosolic calcium ion homeostasis
ENSG00000072062	PRKACA	GO:0035584	calcium-mediated signaling using intracellular calcium source
ENSG00000072062	PRKACA	GO:0034199	activation of protein kinase A activity
ENSG00000072062	PRKACA	GO:0061136	regulation of proteasomal protein catabolic process
ENSG00000072062	PRKACA	GO:0006112	energy reserve metabolic process
ENSG00000072062	PRKACA	GO:2000810	regulation of tight junction assembly
ENSG00000072062	PRKACA	GO:0071158	positive regulation of cell cycle arrest
ENSG00000072062	PRKACA	GO:0048011	neurotrophin TRK receptor signaling pathway
ENSG00000072062	PRKACA	GO:0050796	regulation of insulin secretion
ENSG00000072062	PRKACA	GO:0086064	cell communication by electrical coupling involved in cardiac conduction
ENSG00000072062	PRKACA	GO:0055117	regulation of cardiac muscle contraction
ENSG00000072062	PRKACA	GO:0060314	regulation of ryanodine-sensitive calcium-release channel activity
ENSG00000072062	PRKACA	GO:0010881	regulation of cardiac muscle contraction by regulation of the release of sequestered calcium ion
ENSG00000072062	PRKACA	GO:0071872	cellular response to epinephrine stimulus
ENSG00000072062	PRKACA	GO:0045667	regulation of osteoblast differentiation
ENSG00000072062	PRKACA	GO:0007202	activation of phospholipase C activity
ENSG00000072062	PRKACA	GO:0071377	cellular response to glucagon stimulus
ENSG00000072062	PRKACA	GO:0050804	regulation of synaptic transmission
ENSG00000072062	PRKACA	GO:0071374	cellular response to parathyroid hormone stimulus
ENSG00000072062	PRKACA	GO:0002027	regulation of heart rate
ENSG00000072062	PRKACA	GO:0007173	epidermal growth factor receptor signaling pathway
ENSG00000072062	PRKACA	GO:0006833	water transport
ENSG00000072062	PRKACA	GO:0019433	triglyceride catabolic process
ENSG00000072062	PRKACA	GO:0043393	regulation of protein binding
ENSG00000072062	PRKACA	GO:0006094	gluconeogenesis
ENSG00000072062	PRKACA	GO:0048240	sperm capacitation
ENSG00000072062	PRKACA	GO:0008543	fibroblast growth factor receptor signaling pathway
ENSG00000072062	PRKACA	GO:0071333	cellular response to glucose stimulus
ENSG00000072062	PRKACA	GO:0001707	mesoderm formation
ENSG00000072062	PRKACA	GO:0046777	protein autophosphorylation
ENSG00000072062	PRKACA	GO:0018105	peptidyl-serine phosphorylation
ENSG00000072062	PRKACA	GO:0007596	blood coagulation
ENSG00000072062	PRKACA	GO:0000086	G2/M transition of mitotic cell cycle
ENSG00000072062	PRKACA	GO:0046827	positive regulation of protein export from nucleus
ENSG00000072062	PRKACA	GO:0006006	glucose metabolic process
ENSG00000072062	PRKACA	GO:0006468	protein phosphorylation
ENSG00000072062	PRKACA	GO:0005975	carbohydrate metabolic process
ENSG00000072062	PRKACA	GO:0007165	signal transduction
ENSG00000072062	PRKACA	GO:0000278	mitotic cell cycle
ENSG00000072062	PRKACA	GO:0044281	small molecule metabolic process
ENSG00000072062	PRKACA	GO:0055085	transmembrane transport
ENSG00000072062	PRKACA	GO:0045087	innate immune response
ENSG00000072062	PRKACA	GO:0034704	calcium channel complex
ENSG00000072062	PRKACA	GO:0097225	sperm midpiece
ENSG00000072062	PRKACA	GO:0005952	cAMP-dependent protein kinase complex
ENSG00000072062	PRKACA	GO:0031588	AMP-activated protein kinase complex
ENSG00000072062	PRKACA	GO:0031594	neuromuscular junction
ENSG00000072062	PRKACA	GO:0005813	centrosome
ENSG00000072062	PRKACA	GO:0005929	cilium
ENSG00000072062	PRKACA	GO:0005829	cytosol
ENSG00000072062	PRKACA	GO:0016020	membrane
ENSG00000072062	PRKACA	GO:0005739	mitochondrion
ENSG00000072062	PRKACA	GO:0005886	plasma membrane
ENSG00000072062	PRKACA	GO:0005634	nucleus
ENSG00000072062	PRKACA	GO:0005737	cytoplasm
ENSG00000072062	PRKACA	GO:0004691	cAMP-dependent protein kinase activity
ENSG00000072062	PRKACA	GO:0034237	protein kinase A regulatory subunit binding
ENSG00000072062	PRKACA	GO:0016772	transferase activity, transferring phosphorus-containing groups
ENSG00000072062	PRKACA	GO:0004713	protein tyrosine kinase activity
ENSG00000072062	PRKACA	GO:0019901	protein kinase binding
ENSG00000072062	PRKACA	GO:0031625	ubiquitin protein ligase binding
ENSG00000072062	PRKACA	GO:0004672	protein kinase activity
ENSG00000072062	PRKACA	GO:0004674	protein serine/threonine kinase activity
ENSG00000072062	PRKACA	GO:0005524	ATP binding
ENSG00000072062	PRKACA	GO:0005515	protein binding
ENSG00000072062	PRKACA
ENSG00000072832	CRMP1	GO:0006208	pyrimidine nucleobase catabolic process
ENSG00000072832	CRMP1	GO:0006139	nucleobase-containing compound metabolic process
ENSG00000072832	CRMP1	GO:0007399	nervous system development
ENSG00000072832	CRMP1	GO:0007411	axon guidance
ENSG00000072832	CRMP1	GO:0048666	neuron development
ENSG00000072832	CRMP1	GO:0005819	spindle
ENSG00000072832	CRMP1	GO:0005815	microtubule organizing center
ENSG00000072832	CRMP1	GO:0030425	dendrite
ENSG00000072832	CRMP1	GO:0043025	neuronal cell body
ENSG00000072832	CRMP1	GO:0043231	intracellular membrane-bounded organelle
ENSG00000072832	CRMP1	GO:0005829	cytosol
ENSG00000072832	CRMP1	GO:0005737	cytoplasm
ENSG00000072832	CRMP1	GO:0016812	hydrolase activity, acting on carbon-nitrogen (but not peptide) bonds, in cyclic amides
ENSG00000072832	CRMP1	GO:0016810	hydrolase activity, acting on carbon-nitrogen (but not peptide) bonds
ENSG00000072832	CRMP1	GO:0016787	hydrolase activity
ENSG00000072832	CRMP1	GO:0005515	protein binding
ENSG00000075891	PAX2	GO:2000597	positive regulation of optic nerve formation
ENSG00000075891	PAX2	GO:2000594	positive regulation of metanephric DCT cell differentiation
ENSG00000075891	PAX2	GO:1900218	negative regulation of apoptotic process involved in metanephric nephron tubule development
ENSG00000075891	PAX2	GO:1900215	negative regulation of apoptotic process involved in metanephric collecting duct development
ENSG00000075891	PAX2	GO:1900212	negative regulation of mesenchymal cell apoptotic process involved in metanephros development
ENSG00000075891	PAX2	GO:0072305	negative regulation of mesenchymal cell apoptotic process involved in metanephric nephron morphogenesis
ENSG00000075891	PAX2	GO:0072189	ureter development
ENSG00000075891	PAX2	GO:0072172	mesonephric tubule formation
ENSG00000075891	PAX2	GO:0061360	optic chiasma development
ENSG00000075891	PAX2	GO:0039003	pronephric field specification
ENSG00000075891	PAX2	GO:0021650	vestibulocochlear nerve formation
ENSG00000075891	PAX2	GO:0003406	retinal pigment epithelium development
ENSG00000075891	PAX2	GO:0021554	optic nerve development
ENSG00000075891	PAX2	GO:0035566	regulation of metanephros size
ENSG00000075891	PAX2	GO:0061205	paramesonephric duct development
ENSG00000075891	PAX2	GO:0072289	metanephric nephron tubule formation
ENSG00000075891	PAX2	GO:0072197	ureter morphogenesis
ENSG00000075891	PAX2	GO:0002072	optic cup morphogenesis involved in camera-type eye development
ENSG00000075891	PAX2	GO:0072179	nephric duct formation
ENSG00000075891	PAX2	GO:0072207	metanephric epithelium development
ENSG00000075891	PAX2	GO:0021633	optic nerve structural organization
ENSG00000075891	PAX2	GO:0072307	regulation of metanephric nephron tubule epithelial cell differentiation
ENSG00000075891	PAX2	GO:0072108	positive regulation of mesenchymal to epithelial transition involved in metanephros morphogenesis
ENSG00000075891	PAX2	GO:0072300	positive regulation of metanephric glomerulus development
ENSG00000075891	PAX2	GO:0045918	negative regulation of cytolysis
ENSG00000075891	PAX2	GO:0072177	mesonephric duct development
ENSG00000075891	PAX2	GO:0072162	metanephric mesenchymal cell differentiation
ENSG00000075891	PAX2	GO:0010001	glial cell differentiation
ENSG00000075891	PAX2	GO:0007501	mesodermal cell fate specification
ENSG00000075891	PAX2	GO:0043069	negative regulation of programmed cell death
ENSG00000075891	PAX2	GO:0035799	ureter maturation
ENSG00000075891	PAX2	GO:0090190	positive regulation of branching involved in ureteric bud morphogenesis
ENSG00000075891	PAX2	GO:0090102	cochlea development
ENSG00000075891	PAX2	GO:2000378	negative regulation of reactive oxygen species metabolic process
ENSG00000075891	PAX2	GO:0072075	metanephric mesenchyme development
ENSG00000075891	PAX2	GO:0048863	stem cell differentiation
ENSG00000075891	PAX2	GO:0048793	pronephros development
ENSG00000075891	PAX2	GO:0001823	mesonephros development
ENSG00000075891	PAX2	GO:0071300	cellular response to retinoic acid
ENSG00000075891	PAX2	GO:0090103	cochlea morphogenesis
ENSG00000075891	PAX2	GO:0071260	cellular response to mechanical stimulus
ENSG00000075891	PAX2	GO:0072593	reactive oxygen species metabolic process
ENSG00000075891	PAX2	GO:0048854	brain morphogenesis
ENSG00000075891	PAX2	GO:0072221	metanephric distal convoluted tubule development
ENSG00000075891	PAX2	GO:0072205	metanephric collecting duct development
ENSG00000075891	PAX2	GO:0071364	cellular response to epidermal growth factor stimulus
ENSG00000075891	PAX2	GO:0031667	response to nutrient levels
ENSG00000075891	PAX2	GO:0043491	protein kinase B signaling
ENSG00000075891	PAX2	GO:0060231	mesenchymal to epithelial transition
ENSG00000075891	PAX2	GO:0031016	pancreas development
ENSG00000075891	PAX2	GO:0003337	mesenchymal to epithelial transition involved in metanephros morphogenesis
ENSG00000075891	PAX2	GO:0071333	cellular response to glucose stimulus
ENSG00000075891	PAX2	GO:0021631	optic nerve morphogenesis
ENSG00000075891	PAX2	GO:0001709	cell fate determination
ENSG00000075891	PAX2	GO:0001655	urogenital system development
ENSG00000075891	PAX2	GO:0001658	branching involved in ureteric bud morphogenesis
ENSG00000075891	PAX2	GO:0070301	cellular response to hydrogen peroxide
ENSG00000075891	PAX2	GO:0043154	negative regulation of cysteine-type endopeptidase activity involved in apoptotic process
ENSG00000075891	PAX2	GO:0001843	neural tube closure
ENSG00000075891	PAX2	GO:0043010	camera-type eye development
ENSG00000075891	PAX2	GO:0007568	aging
ENSG00000075891	PAX2	GO:0042472	inner ear morphogenesis
ENSG00000075891	PAX2	GO:0006355	regulation of transcription, DNA-dependent
ENSG00000075891	PAX2	GO:0007601	visual perception
ENSG00000075891	PAX2	GO:0045892	negative regulation of transcription, DNA-dependent
ENSG00000075891	PAX2	GO:0007409	axonogenesis
ENSG00000075891	PAX2	GO:0006366	transcription from RNA polymerase II promoter
ENSG00000075891	PAX2	GO:0043066	negative regulation of apoptotic process
ENSG00000075891	PAX2	GO:0050679	positive regulation of epithelial cell proliferation
ENSG00000075891	PAX2	GO:0045893	positive regulation of transcription, DNA-dependent
ENSG00000075891	PAX2	GO:0045944	positive regulation of transcription from RNA polymerase II promoter
ENSG00000075891	PAX2	GO:0006351	transcription, DNA-templated
ENSG00000075891	PAX2	GO:0000122	negative regulation of transcription from RNA polymerase II promoter
ENSG00000075891	PAX2	GO:0032993	protein-DNA complex
ENSG00000075891	PAX2	GO:0034451	centriolar satellite
ENSG00000075891	PAX2	GO:0005764	lysosome
ENSG00000075891	PAX2	GO:0005815	microtubule organizing center
ENSG00000075891	PAX2	GO:0043234	protein complex
ENSG00000075891	PAX2	GO:0005634	nucleus
ENSG00000075891	PAX2	GO:0070742	C2H2 zinc finger domain binding
ENSG00000075891	PAX2	GO:0000987	core promoter proximal region sequence-specific DNA binding
ENSG00000075891	PAX2	GO:0044212	transcription regulatory region DNA binding
ENSG00000075891	PAX2	GO:0016175	superoxide-generating NADPH oxidase activity
ENSG00000075891	PAX2	GO:0003677	DNA binding
ENSG00000075891	PAX2	GO:0005515	protein binding
ENSG00000075891	PAX2
ENSG00000075891	PAX2	GO:0007275	multicellular organismal development
ENSG00000075891	PAX2	GO:0008284	positive regulation of cell proliferation
ENSG00000075891	PAX2	GO:0048513	organ development
ENSG00000075891	PAX2	GO:0072164	mesonephric tubule development
ENSG00000075891	PAX2	GO:0072001	renal system development
ENSG00000075891	PAX2	GO:0043067	regulation of programmed cell death
ENSG00000075891	PAX2	GO:0001822	kidney development
ENSG00000075891	PAX2	GO:0001657	ureteric bud development
ENSG00000075891	PAX2	GO:0007417	central nervous system development
ENSG00000075891	PAX2	GO:0001656	metanephros development
ENSG00000075891	PAX2	GO:0042981	regulation of apoptotic process
ENSG00000076382	SPAG5	GO:0051988	regulation of attachment of spindle microtubules to kinetochore
ENSG00000076382	SPAG5	GO:0007051	spindle organization
ENSG00000076382	SPAG5	GO:0007059	chromosome segregation
ENSG00000076382	SPAG5	GO:0000070	mitotic sister chromatid segregation
ENSG00000076382	SPAG5	GO:0007049	cell cycle
ENSG00000076382	SPAG5	GO:0048015	phosphatidylinositol-mediated signaling
ENSG00000076382	SPAG5	GO:0005876	spindle microtubule
ENSG00000076382	SPAG5	GO:0035371	microtubule plus-end
ENSG00000076382	SPAG5	GO:0072686	mitotic spindle
ENSG00000076382	SPAG5	GO:0000776	kinetochore
ENSG00000076382	SPAG5	GO:0000777	condensed chromosome kinetochore
ENSG00000076382	SPAG5	GO:0000922	spindle pole
ENSG00000076382	SPAG5	GO:0005737	cytoplasm
ENSG00000076382	SPAG5	GO:0005634	nucleus
ENSG00000076382	SPAG5	GO:0005515	protein binding
ENSG00000076382	SPAG5
ENSG00000078177	N4BP2	GO:0005829	cytosol
ENSG00000078177	N4BP2	GO:0046404	ATP-dependent polydeoxyribonucleotide 5'-hydroxyl-kinase activity
ENSG00000078177	N4BP2	GO:0004519	endonuclease activity
ENSG00000078177	N4BP2	GO:0005524	ATP binding
ENSG00000078177	N4BP2	GO:0005515	protein binding
ENSG00000078177	N4BP2
ENSG00000080031	PTPRH	GO:0016311	dephosphorylation
ENSG00000080031	PTPRH	GO:0006470	protein dephosphorylation
ENSG00000080031	PTPRH	GO:0006915	apoptotic process
ENSG00000080031	PTPRH	GO:0005739	mitochondrion
ENSG00000080031	PTPRH	GO:0005887	integral to plasma membrane
ENSG00000080031	PTPRH	GO:0005737	cytoplasm
ENSG00000080031	PTPRH	GO:0005634	nucleus
ENSG00000080031	PTPRH	GO:0005001	transmembrane receptor protein tyrosine phosphatase activity
ENSG00000080031	PTPRH	GO:0016791	phosphatase activity
ENSG00000080031	PTPRH	GO:0004725	protein tyrosine phosphatase activity
ENSG00000080031	PTPRH	GO:0005515	protein binding
ENSG00000080503	SMARCA2	GO:0035887	aortic smooth muscle cell differentiation
ENSG00000080503	SMARCA2	GO:0006355	regulation of transcription, DNA-dependent
ENSG00000080503	SMARCA2	GO:0008285	negative regulation of cell proliferation
ENSG00000080503	SMARCA2	GO:0071565	nBAF complex
ENSG00000080503	SMARCA2	GO:0071564	npBAF complex
ENSG00000080503	SMARCA2	GO:0045111	intermediate filament cytoskeleton
ENSG00000080503	SMARCA2	GO:0043231	intracellular membrane-bounded organelle
ENSG00000080503	SMARCA2	GO:0005634	nucleus
ENSG00000080503	SMARCA2	GO:0016818	hydrolase activity, acting on acid anhydrides, in phosphorus-containing anhydrides
ENSG00000080503	SMARCA2	GO:0005524	ATP binding
ENSG00000080503	SMARCA2	GO:0006338	chromatin remodeling
ENSG00000080503	SMARCA2	GO:0007399	nervous system development
ENSG00000080503	SMARCA2	GO:0006357	regulation of transcription from RNA polymerase II promoter
ENSG00000080503	SMARCA2	GO:0045892	negative regulation of transcription, DNA-dependent
ENSG00000080503	SMARCA2	GO:0030308	negative regulation of cell growth
ENSG00000080503	SMARCA2	GO:0045893	positive regulation of transcription, DNA-dependent
ENSG00000080503	SMARCA2	GO:0045944	positive regulation of transcription from RNA polymerase II promoter
ENSG00000080503	SMARCA2	GO:0000122	negative regulation of transcription from RNA polymerase II promoter
ENSG00000080503	SMARCA2	GO:0071778	WINAC complex
ENSG00000080503	SMARCA2	GO:0016514	SWI/SNF complex
ENSG00000080503	SMARCA2	GO:0000790	nuclear chromatin
ENSG00000080503	SMARCA2	GO:0005654	nucleoplasm
ENSG00000080503	SMARCA2	GO:0001105	RNA polymerase II transcription coactivator activity
ENSG00000080503	SMARCA2	GO:0044212	transcription regulatory region DNA binding
ENSG00000080503	SMARCA2	GO:0003713	transcription coactivator activity
ENSG00000080503	SMARCA2	GO:0004386	helicase activity
ENSG00000080503	SMARCA2	GO:0008094	DNA-dependent ATPase activity
ENSG00000080503	SMARCA2	GO:0003677	DNA binding
ENSG00000080503	SMARCA2	GO:0016817	hydrolase activity, acting on acid anhydrides
ENSG00000080503	SMARCA2	GO:0003676	nucleic acid binding
ENSG00000080503	SMARCA2	GO:0005515	protein binding
ENSG00000081248	CACNA1S	GO:0006811	ion transport
ENSG00000081248	CACNA1S	GO:0055085	transmembrane transport
ENSG00000081248	CACNA1S	GO:0005891	voltage-gated calcium channel complex
ENSG00000081248	CACNA1S	GO:0016020	membrane
ENSG00000081248	CACNA1S	GO:0005245	voltage-gated calcium channel activity
ENSG00000081248	CACNA1S	GO:0005216	ion channel activity
ENSG00000081248	CACNA1S	GO:0043501	skeletal muscle adaptation
ENSG00000081248	CACNA1S	GO:0002074	extraocular skeletal muscle development
ENSG00000081248	CACNA1S	GO:0006941	striated muscle contraction
ENSG00000081248	CACNA1S	GO:0007528	neuromuscular junction development
ENSG00000081248	CACNA1S	GO:0048741	skeletal muscle fiber development
ENSG00000081248	CACNA1S	GO:0007029	endoplasmic reticulum organization
ENSG00000081248	CACNA1S	GO:0006936	muscle contraction
ENSG00000081248	CACNA1S	GO:0007520	myoblast fusion
ENSG00000081248	CACNA1S	GO:0006816	calcium ion transport
ENSG00000081248	CACNA1S	GO:0001501	skeletal system development
ENSG00000081248	CACNA1S	GO:0007411	axon guidance
ENSG00000081248	CACNA1S	GO:0055001	muscle cell development
ENSG00000081248	CACNA1S	GO:0007519	skeletal muscle tissue development
ENSG00000081248	CACNA1S	GO:0031674	I band
ENSG00000081248	CACNA1S	GO:0030315	T-tubule
ENSG00000081248	CACNA1S	GO:0016529	sarcoplasmic reticulum
ENSG00000081248	CACNA1S	GO:0005737	cytoplasm
ENSG00000081248	CACNA1S	GO:0005886	plasma membrane
ENSG00000081248	CACNA1S	GO:0008331	high voltage-gated calcium channel activity
ENSG00000081248	CACNA1S	GO:0046872	metal ion binding
ENSG00000081842	PCDHA6	GO:0007399	nervous system development
ENSG00000081842	PCDHA6	GO:0007155	cell adhesion
ENSG00000081842	PCDHA6	GO:0007156	homophilic cell adhesion
ENSG00000081842	PCDHA6	GO:0016020	membrane
ENSG00000081842	PCDHA6	GO:0005576	extracellular region
ENSG00000081842	PCDHA6	GO:0005887	integral to plasma membrane
ENSG00000081842	PCDHA6	GO:0005509	calcium ion binding
ENSG00000082269	FAM135A	GO:0006505	GPI anchor metabolic process
ENSG00000082269	FAM135A	GO:0006886	intracellular protein transport
ENSG00000082269	FAM135A	GO:0006629	lipid metabolic process
ENSG00000082269	FAM135A	GO:0008374	O-acyltransferase activity
ENSG00000082269	FAM135A	GO:0016788	hydrolase activity, acting on ester bonds
ENSG00000082269	FAM135A
ENSG00000085224	ATRX	GO:0032508	DNA duplex unwinding
ENSG00000085224	ATRX	GO:0030900	forebrain development
ENSG00000085224	ATRX	GO:0006306	DNA methylation
ENSG00000085224	ATRX	GO:0006310	DNA recombination
ENSG00000085224	ATRX	GO:0006281	DNA repair
ENSG00000085224	ATRX	GO:0006355	regulation of transcription, DNA-dependent
ENSG00000085224	ATRX	GO:0005720	nuclear heterochromatin
ENSG00000085224	ATRX	GO:0005634	nucleus
ENSG00000085224	ATRX	GO:0000228	nuclear chromosome
ENSG00000085224	ATRX	GO:0000792	heterochromatin
ENSG00000085224	ATRX	GO:0070087	chromo shadow domain binding
ENSG00000085224	ATRX	GO:0004386	helicase activity
ENSG00000085224	ATRX	GO:0003678	DNA helicase activity
ENSG00000085224	ATRX	GO:0003682	chromatin binding
ENSG00000085224	ATRX	GO:0003677	DNA binding
ENSG00000085224	ATRX	GO:0003676	nucleic acid binding
ENSG00000085224	ATRX	GO:0005524	ATP binding
ENSG00000085224	ATRX	GO:0008270	zinc ion binding
ENSG00000085224	ATRX	GO:0005515	protein binding
ENSG00000085224	ATRX
ENSG00000085552	IGSF9	GO:0016358	dendrite development
ENSG00000085552	IGSF9	GO:0045202	synapse
ENSG00000085552	IGSF9	GO:0030425	dendrite
ENSG00000085552	IGSF9	GO:0030054	cell junction
ENSG00000085552	IGSF9	GO:0005886	plasma membrane
ENSG00000085552	IGSF9	GO:0016021	integral to membrane
ENSG00000085552	IGSF9	GO:0005515	protein binding
ENSG00000086289	EPDR1	GO:0007160	cell-matrix adhesion
ENSG00000086289	EPDR1	GO:0005764	lysosome
ENSG00000086289	EPDR1	GO:0005576	extracellular region
ENSG00000086289	EPDR1	GO:0005509	calcium ion binding
ENSG00000088325	TPX2	GO:0060236	regulation of mitotic spindle organization
ENSG00000088325	TPX2	GO:0032147	activation of protein kinase activity
ENSG00000088325	TPX2	GO:0007067	mitosis
ENSG00000088325	TPX2	GO:0006915	apoptotic process
ENSG00000088325	TPX2	GO:0008283	cell proliferation
ENSG00000088325	TPX2	GO:0005819	spindle
ENSG00000088325	TPX2	GO:0000922	spindle pole
ENSG00000088325	TPX2	GO:0015630	microtubule cytoskeleton
ENSG00000088325	TPX2	GO:0005874	microtubule
ENSG00000088325	TPX2	GO:0005737	cytoplasm
ENSG00000088325	TPX2	GO:0005634	nucleus
ENSG00000088325	TPX2	GO:0019901	protein kinase binding
ENSG00000088325	TPX2	GO:0005525	GTP binding
ENSG00000088325	TPX2	GO:0005524	ATP binding
ENSG00000088325	TPX2	GO:0005515	protein binding
ENSG00000091128	LAMB4	GO:0007155	cell adhesion
ENSG00000091128	LAMB4	GO:0005604	basement membrane
ENSG00000091128	LAMB4
ENSG00000091536	MYO15A	GO:0007626	locomotory behavior
ENSG00000091536	MYO15A	GO:0007605	sensory perception of sound
ENSG00000091536	MYO15A	GO:0042472	inner ear morphogenesis
ENSG00000091536	MYO15A	GO:0016459	myosin complex
ENSG00000091536	MYO15A	GO:0032420	stereocilium
ENSG00000091536	MYO15A	GO:0005856	cytoskeleton
ENSG00000091536	MYO15A	GO:0005737	cytoplasm
ENSG00000091536	MYO15A	GO:0032421	stereocilium bundle
ENSG00000091536	MYO15A	GO:0003774	motor activity
ENSG00000091536	MYO15A	GO:0005516	calmodulin binding
ENSG00000091536	MYO15A	GO:0003779	actin binding
ENSG00000091536	MYO15A	GO:0005524	ATP binding
ENSG00000091536	MYO15A	GO:0005515	protein binding
ENSG00000091536	MYO15A
ENSG00000095397	DFNB31	GO:0050953	sensory perception of light stimulus
ENSG00000095397	DFNB31	GO:0001895	retina homeostasis
ENSG00000095397	DFNB31	GO:0060122	inner ear receptor stereocilium organization
ENSG00000095397	DFNB31	GO:0007605	sensory perception of sound
ENSG00000095397	DFNB31	GO:0002142	stereocilia ankle link complex
ENSG00000095397	DFNB31	GO:0030426	growth cone
ENSG00000095397	DFNB31	GO:0032420	stereocilium
ENSG00000095397	DFNB31	GO:0005884	actin filament
ENSG00000095397	DFNB31	GO:0005929	cilium
ENSG00000095397	DFNB31	GO:0005737	cytoplasm
ENSG00000095397	DFNB31	GO:0005515	protein binding
ENSG00000095397	DFNB31	GO:0032421	stereocilium bundle
ENSG00000096063	SRPK1	GO:0035092	sperm chromatin condensation
ENSG00000096063	SRPK1	GO:0048024	regulation of mRNA splicing, via spliceosome
ENSG00000096063	SRPK1	GO:0045070	positive regulation of viral genome replication
ENSG00000096063	SRPK1	GO:0019048	modulation by virus of host morphology or physiology
ENSG00000096063	SRPK1	GO:0050684	regulation of mRNA processing
ENSG00000096063	SRPK1	GO:0007059	chromosome segregation
ENSG00000096063	SRPK1	GO:0006468	protein phosphorylation
ENSG00000096063	SRPK1	GO:0045071	negative regulation of viral genome replication
ENSG00000096063	SRPK1	GO:0008380	RNA splicing
ENSG00000096063	SRPK1	GO:0006397	mRNA processing
ENSG00000096063	SRPK1	GO:0035556	intracellular signal transduction
ENSG00000096063	SRPK1	GO:0045087	innate immune response
ENSG00000096063	SRPK1	GO:0016363	nuclear matrix
ENSG00000096063	SRPK1	GO:0005783	endoplasmic reticulum
ENSG00000096063	SRPK1	GO:0005737	cytoplasm
ENSG00000096063	SRPK1	GO:0005634	nucleus
ENSG00000096063	SRPK1	GO:0016772	transferase activity, transferring phosphorus-containing groups
ENSG00000096063	SRPK1	GO:0004713	protein tyrosine kinase activity
ENSG00000096063	SRPK1	GO:0004672	protein kinase activity
ENSG00000096063	SRPK1	GO:0000287	magnesium ion binding
ENSG00000096063	SRPK1	GO:0004674	protein serine/threonine kinase activity
ENSG00000096063	SRPK1	GO:0005524	ATP binding
ENSG00000096063	SRPK1	GO:0005515	protein binding
ENSG00000096063	SRPK1
ENSG00000096070	BRPF3	GO:0043966	histone H3 acetylation
ENSG00000096070	BRPF3	GO:0002576	platelet degranulation
ENSG00000096070	BRPF3	GO:0030168	platelet activation
ENSG00000096070	BRPF3	GO:0007596	blood coagulation
ENSG00000096070	BRPF3	GO:0070776	MOZ/MORF histone acetyltransferase complex
ENSG00000096070	BRPF3	GO:0005829	cytosol
ENSG00000096070	BRPF3	GO:0005576	extracellular region
ENSG00000096070	BRPF3	GO:0008270	zinc ion binding
ENSG00000096070	BRPF3	GO:0005515	protein binding
ENSG00000096070	BRPF3
ENSG00000097021	ACOT7	GO:0009062	fatty acid catabolic process
ENSG00000097021	ACOT7	GO:0044297	cell body
ENSG00000097021	ACOT7	GO:0043005	neuron projection
ENSG00000097021	ACOT7	GO:0005829	cytosol
ENSG00000097021	ACOT7	GO:0016290	palmitoyl-CoA hydrolase activity
ENSG00000097021	ACOT7	GO:0005739	mitochondrion
ENSG00000097021	ACOT7	GO:0005737	cytoplasm
ENSG00000097021	ACOT7	GO:0000062	fatty-acyl-CoA binding
ENSG00000097021	ACOT7	GO:0003824	catalytic activity
ENSG00000097021	ACOT7	GO:0047617	acyl-CoA hydrolase activity
ENSG00000097021	ACOT7
ENSG00000099860	GADD45B	GO:1900745	positive regulation of p38MAPK cascade
ENSG00000099860	GADD45B	GO:0000185	activation of MAPKKK activity
ENSG00000099860	GADD45B	GO:0046330	positive regulation of JNK cascade
ENSG00000099860	GADD45B	GO:0006469	negative regulation of protein kinase activity
ENSG00000099860	GADD45B	GO:0051726	regulation of cell cycle
ENSG00000099860	GADD45B	GO:0043065	positive regulation of apoptotic process
ENSG00000099860	GADD45B	GO:0000186	activation of MAPKK activity
ENSG00000099860	GADD45B	GO:0006950	response to stress
ENSG00000099860	GADD45B	GO:0007275	multicellular organismal development
ENSG00000099860	GADD45B	GO:0030154	cell differentiation
ENSG00000099860	GADD45B	GO:0006915	apoptotic process
ENSG00000099860	GADD45B	GO:0005737	cytoplasm
ENSG00000099860	GADD45B	GO:0005634	nucleus
ENSG00000099860	GADD45B	GO:0005515	protein binding
ENSG00000099999	RNF215
ENSG00000099999	RNF215	GO:0016021	integral to membrane
ENSG00000099999	RNF215	GO:0046872	metal ion binding
ENSG00000099999	RNF215	GO:0008270	zinc ion binding
ENSG00000099999	RNF215	GO:0005515	protein binding
ENSG00000100060	MFNG	GO:0045747	positive regulation of Notch signaling pathway
ENSG00000100060	MFNG	GO:0032092	positive regulation of protein binding
ENSG00000100060	MFNG	GO:0007389	pattern specification process
ENSG00000100060	MFNG	GO:0030173	integral to Golgi membrane
ENSG00000100060	MFNG	GO:0005615	extracellular space
ENSG00000100060	MFNG	GO:0016020	membrane
ENSG00000100060	MFNG	GO:0033829	O-fucosylpeptide 3-beta-N-acetylglucosaminyltransferase activity
ENSG00000100060	MFNG	GO:0016757	transferase activity, transferring glycosyl groups
ENSG00000100060	MFNG	GO:0046872	metal ion binding
ENSG00000100060	MFNG	GO:0005515	protein binding
ENSG00000100060	MFNG
ENSG00000100099	HPS4	GO:0048075	positive regulation of eye pigmentation
ENSG00000100099	HPS4	GO:0007040	lysosome organization
ENSG00000100099	HPS4	GO:0006605	protein targeting
ENSG00000100099	HPS4	GO:0050821	protein stabilization
ENSG00000100099	HPS4	GO:0007599	hemostasis
ENSG00000100099	HPS4	GO:0007596	blood coagulation
ENSG00000100099	HPS4	GO:0030318	melanocyte differentiation
ENSG00000100099	HPS4	GO:0006996	organelle organization
ENSG00000100099	HPS4	GO:0042827	platelet dense granule
ENSG00000100099	HPS4	GO:0031085	BLOC-3 complex
ENSG00000100099	HPS4	GO:0005764	lysosome
ENSG00000100099	HPS4	GO:0042470	melanosome
ENSG00000100099	HPS4	GO:0016020	membrane
ENSG00000100099	HPS4	GO:0005737	cytoplasm
ENSG00000100099	HPS4	GO:0016023	cytoplasmic membrane-bounded vesicle
ENSG00000100099	HPS4	GO:0046983	protein dimerization activity
ENSG00000100099	HPS4	GO:0042803	protein homodimerization activity
ENSG00000100099	HPS4	GO:0005515	protein binding
ENSG00000100099	HPS4
ENSG00000100280	AP1B1	GO:0050690	regulation of defense response to virus by virus
ENSG00000100280	AP1B1	GO:0019886	antigen processing and presentation of exogenous peptide antigen via MHC class II
ENSG00000100280	AP1B1	GO:0006892	post-Golgi vesicle-mediated transport
ENSG00000100280	AP1B1	GO:0016192	vesicle-mediated transport
ENSG00000100280	AP1B1	GO:0006886	intracellular protein transport
ENSG00000100280	AP1B1	GO:0016032	viral process
ENSG00000100280	AP1B1	GO:0015031	protein transport
ENSG00000100280	AP1B1	GO:0030665	clathrin-coated vesicle membrane
ENSG00000100280	AP1B1	GO:0032588	trans-Golgi network membrane
ENSG00000100280	AP1B1	GO:0005765	lysosomal membrane
ENSG00000100280	AP1B1	GO:0030131	clathrin adaptor complex
ENSG00000100280	AP1B1	GO:0030659	cytoplasmic vesicle membrane
ENSG00000100280	AP1B1	GO:0030117	membrane coat
ENSG00000100280	AP1B1	GO:0000139	Golgi membrane
ENSG00000100280	AP1B1	GO:0005829	cytosol
ENSG00000100280	AP1B1	GO:0005488	binding
ENSG00000100280	AP1B1	GO:0008565	protein transporter activity
ENSG00000100280	AP1B1	GO:0005215	transporter activity
ENSG00000100280	AP1B1	GO:0005515	protein binding
ENSG00000100294	MCAT	GO:0006633	fatty acid biosynthetic process
ENSG00000100294	MCAT	GO:0008152	metabolic process
ENSG00000100294	MCAT	GO:0005739	mitochondrion
ENSG00000100294	MCAT	GO:0004314	[acyl-carrier-protein] S-malonyltransferase activity
ENSG00000100294	MCAT	GO:0003824	catalytic activity
ENSG00000100294	MCAT	GO:0016740	transferase activity
ENSG00000100294	MCAT
ENSG00000100364	KIAA0930
ENSG00000101004	NINL	GO:0000086	G2/M transition of mitotic cell cycle
ENSG00000101004	NINL	GO:0000278	mitotic cell cycle
ENSG00000101004	NINL	GO:0005815	microtubule organizing center
ENSG00000101004	NINL	GO:0005874	microtubule
ENSG00000101004	NINL	GO:0005829	cytosol
ENSG00000101004	NINL	GO:0005509	calcium ion binding
ENSG00000101004	NINL
ENSG00000101197	BIRC7	GO:0070247	regulation of natural killer cell apoptotic process
ENSG00000101197	BIRC7	GO:0006309	apoptotic DNA fragmentation
ENSG00000101197	BIRC7	GO:0007257	activation of JUN kinase activity
ENSG00000101197	BIRC7	GO:0042127	regulation of cell proliferation
ENSG00000101197	BIRC7	GO:0043066	negative regulation of apoptotic process
ENSG00000101197	BIRC7	GO:0016567	protein ubiquitination
ENSG00000101197	BIRC7	GO:0005794	Golgi apparatus
ENSG00000101197	BIRC7	GO:0005737	cytoplasm
ENSG00000101197	BIRC7	GO:0005634	nucleus
ENSG00000101197	BIRC7	GO:0019899	enzyme binding
ENSG00000101197	BIRC7	GO:0004869	cysteine-type endopeptidase inhibitor activity
ENSG00000101197	BIRC7	GO:0004842	ubiquitin-protein ligase activity
ENSG00000101197	BIRC7	GO:0008270	zinc ion binding
ENSG00000101197	BIRC7	GO:0005515	protein binding
ENSG00000101306	MYLK2	GO:0032971	regulation of muscle filament sliding
ENSG00000101306	MYLK2	GO:0006941	striated muscle contraction
ENSG00000101306	MYLK2	GO:0055008	cardiac muscle tissue morphogenesis
ENSG00000101306	MYLK2	GO:0014816	satellite cell differentiation
ENSG00000101306	MYLK2	GO:0060048	cardiac muscle contraction
ENSG00000101306	MYLK2	GO:0007274	neuromuscular synaptic transmission
ENSG00000101306	MYLK2	GO:0046777	protein autophosphorylation
ENSG00000101306	MYLK2	GO:0055007	cardiac muscle cell differentiation
ENSG00000101306	MYLK2	GO:0018107	peptidyl-threonine phosphorylation
ENSG00000101306	MYLK2	GO:0006468	protein phosphorylation
ENSG00000101306	MYLK2	GO:0010628	positive regulation of gene expression
ENSG00000101306	MYLK2	GO:0035914	skeletal muscle cell differentiation
ENSG00000101306	MYLK2	GO:0030017	sarcomere
ENSG00000101306	MYLK2	GO:0005737	cytoplasm
ENSG00000101306	MYLK2	GO:0005634	nucleus
ENSG00000101306	MYLK2	GO:0004687	myosin light chain kinase activity
ENSG00000101306	MYLK2	GO:0004683	calmodulin-dependent protein kinase activity
ENSG00000101306	MYLK2	GO:0016772	transferase activity, transferring phosphorus-containing groups
ENSG00000101306	MYLK2	GO:0005516	calmodulin binding
ENSG00000101306	MYLK2	GO:0004713	protein tyrosine kinase activity
ENSG00000101306	MYLK2	GO:0004672	protein kinase activity
ENSG00000101306	MYLK2	GO:0005524	ATP binding
ENSG00000101306	MYLK2	GO:0005515	protein binding
ENSG00000101473	ACOT8	GO:0043649	dicarboxylic acid catabolic process
ENSG00000101473	ACOT8	GO:0036109	alpha-linolenic acid metabolic process
ENSG00000101473	ACOT8	GO:0033559	unsaturated fatty acid metabolic process
ENSG00000101473	ACOT8	GO:0033540	fatty acid beta-oxidation using acyl-CoA oxidase
ENSG00000101473	ACOT8	GO:0019048	modulation by virus of host morphology or physiology
ENSG00000101473	ACOT8	GO:0006699	bile acid biosynthetic process
ENSG00000101473	ACOT8	GO:0008206	bile acid metabolic process
ENSG00000101473	ACOT8	GO:0016559	peroxisome fission
ENSG00000101473	ACOT8	GO:0006637	acyl-CoA metabolic process
ENSG00000101473	ACOT8	GO:0044281	small molecule metabolic process
ENSG00000101473	ACOT8	GO:0044255	cellular lipid metabolic process
ENSG00000101473	ACOT8	GO:0005782	peroxisomal matrix
ENSG00000101473	ACOT8	GO:0005739	mitochondrion
ENSG00000101473	ACOT8	GO:0005777	peroxisome
ENSG00000101473	ACOT8	GO:0052815	medium-chain acyl-CoA hydrolase activity
ENSG00000101473	ACOT8	GO:0033882	choloyl-CoA hydrolase activity
ENSG00000101473	ACOT8	GO:0047617	acyl-CoA hydrolase activity
ENSG00000101473	ACOT8	GO:0016290	palmitoyl-CoA hydrolase activity
ENSG00000101473	ACOT8	GO:0005102	receptor binding
ENSG00000101473	ACOT8	GO:0005515	protein binding
ENSG00000101473	ACOT8
ENSG00000101639	CEP192	GO:0051298	centrosome duplication
ENSG00000101639	CEP192	GO:0051225	spindle assembly
ENSG00000101639	CEP192	GO:0005813	centrosome
ENSG00000101639	CEP192	GO:0000242	pericentriolar material
ENSG00000101639	CEP192	GO:0005737	cytoplasm
ENSG00000101639	CEP192
ENSG00000101639	CEP192	GO:0010923	negative regulation of phosphatase activity
ENSG00000101639	CEP192	GO:0000086	G2/M transition of mitotic cell cycle
ENSG00000101639	CEP192	GO:0000278	mitotic cell cycle
ENSG00000101639	CEP192	GO:0005814	centriole
ENSG00000101639	CEP192	GO:0005829	cytosol
ENSG00000101639	CEP192	GO:0019902	phosphatase binding
ENSG00000101639	CEP192	GO:0005515	protein binding
ENSG00000101825	MXRA5	GO:0005576	extracellular region
ENSG00000101825	MXRA5	GO:0005515	protein binding
ENSG00000101901	ALG13	GO:0006488	dolichol-linked oligosaccharide biosynthetic process
ENSG00000101901	ALG13	GO:0018279	protein N-linked glycosylation via asparagine
ENSG00000101901	ALG13	GO:0030259	lipid glycosylation
ENSG00000101901	ALG13	GO:0043687	post-translational protein modification
ENSG00000101901	ALG13	GO:0044267	cellular protein metabolic process
ENSG00000101901	ALG13	GO:0005975	carbohydrate metabolic process
ENSG00000101901	ALG13	GO:0006508	proteolysis
ENSG00000101901	ALG13	GO:0005789	endoplasmic reticulum membrane
ENSG00000101901	ALG13	GO:0004577	N-acetylglucosaminyldiphosphodolichol N-acetylglucosaminyltransferase activity
ENSG00000101901	ALG13	GO:0008234	cysteine-type peptidase activity
ENSG00000101901	ALG13	GO:0030246	carbohydrate binding
ENSG00000101901	ALG13	GO:0016758	transferase activity, transferring hexosyl groups
ENSG00000101901	ALG13
ENSG00000102393	GLA	GO:0005975	carbohydrate metabolic process
ENSG00000102393	GLA	GO:0004553	hydrolase activity, hydrolyzing O-glycosyl compounds
ENSG00000102393	GLA	GO:0046479	glycosphingolipid catabolic process
ENSG00000102393	GLA	GO:0046477	glycosylceramide catabolic process
ENSG00000102393	GLA	GO:0016139	glycoside catabolic process
ENSG00000102393	GLA	GO:0051001	negative regulation of nitric-oxide synthase activity
ENSG00000102393	GLA	GO:0006687	glycosphingolipid metabolic process
ENSG00000102393	GLA	GO:0009311	oligosaccharide metabolic process
ENSG00000102393	GLA	GO:0006665	sphingolipid metabolic process
ENSG00000102393	GLA	GO:0045019	negative regulation of nitric oxide biosynthetic process
ENSG00000102393	GLA	GO:0044281	small molecule metabolic process
ENSG00000102393	GLA	GO:0043202	lysosomal lumen
ENSG00000102393	GLA	GO:0005764	lysosome
ENSG00000102393	GLA	GO:0005794	Golgi apparatus
ENSG00000102393	GLA	GO:0005576	extracellular region
ENSG00000102393	GLA	GO:0005737	cytoplasm
ENSG00000102393	GLA	GO:0052692	raffinose alpha-galactosidase activity
ENSG00000102393	GLA	GO:0004557	alpha-galactosidase activity
ENSG00000102393	GLA	GO:0016936	galactoside binding
ENSG00000102393	GLA	GO:0005102	receptor binding
ENSG00000102393	GLA	GO:0016787	hydrolase activity
ENSG00000102393	GLA	GO:0003824	catalytic activity
ENSG00000102393	GLA	GO:0042803	protein homodimerization activity
ENSG00000102393	GLA	GO:0005515	protein binding
ENSG00000102924	CBLN1	GO:0021707	cerebellar granule cell differentiation
ENSG00000102924	CBLN1	GO:0007157	heterophilic cell-cell adhesion
ENSG00000102924	CBLN1	GO:0051965	positive regulation of synapse assembly
ENSG00000102924	CBLN1	GO:0009306	protein secretion
ENSG00000102924	CBLN1	GO:0007268	synaptic transmission
ENSG00000102924	CBLN1	GO:0007399	nervous system development
ENSG00000102924	CBLN1	GO:0045211	postsynaptic membrane
ENSG00000102924	CBLN1	GO:0030054	cell junction
ENSG00000102924	CBLN1	GO:0005576	extracellular region
ENSG00000102924	CBLN1	GO:0045202	synapse
ENSG00000102924	CBLN1	GO:0042803	protein homodimerization activity
ENSG00000102924	CBLN1	GO:0005515	protein binding
ENSG00000102924	CBLN1
ENSG00000103226	NOMO3	GO:0016021	integral to membrane
ENSG00000103226	NOMO3	GO:0030246	carbohydrate binding
ENSG00000103226	NOMO3
ENSG00000103423	DNAJA3	GO:0060336	negative regulation of interferon-gamma-mediated signaling pathway
ENSG00000103423	DNAJA3	GO:0006924	activation-induced cell death of T cells
ENSG00000103423	DNAJA3	GO:0006919	activation of cysteine-type endopeptidase activity involved in apoptotic process
ENSG00000103423	DNAJA3	GO:0007528	neuromuscular junction development
ENSG00000103423	DNAJA3	GO:0050821	protein stabilization
ENSG00000103423	DNAJA3	GO:0034341	response to interferon-gamma
ENSG00000103423	DNAJA3	GO:0071340	skeletal muscle acetylcholine-gated channel clustering
ENSG00000103423	DNAJA3	GO:0043124	negative regulation of I-kappaB kinase/NF-kappaB signaling
ENSG00000103423	DNAJA3	GO:0007569	cell aging
ENSG00000103423	DNAJA3	GO:0006264	mitochondrial DNA replication
ENSG00000103423	DNAJA3	GO:0009408	response to heat
ENSG00000103423	DNAJA3	GO:0033077	T cell differentiation in thymus
ENSG00000103423	DNAJA3	GO:0006469	negative regulation of protein kinase activity
ENSG00000103423	DNAJA3	GO:0031398	positive regulation of protein ubiquitination
ENSG00000103423	DNAJA3	GO:0042102	positive regulation of T cell proliferation
ENSG00000103423	DNAJA3	GO:0043154	negative regulation of cysteine-type endopeptidase activity involved in apoptotic process
ENSG00000103423	DNAJA3	GO:0043065	positive regulation of apoptotic process
ENSG00000103423	DNAJA3	GO:0032088	negative regulation of NF-kappaB transcription factor activity
ENSG00000103423	DNAJA3	GO:0009790	embryo development
ENSG00000103423	DNAJA3	GO:0006457	protein folding
ENSG00000103423	DNAJA3	GO:0043066	negative regulation of apoptotic process
ENSG00000103423	DNAJA3	GO:0007264	small GTPase mediated signal transduction
ENSG00000103423	DNAJA3	GO:0008285	negative regulation of cell proliferation
ENSG00000103423	DNAJA3	GO:0000122	negative regulation of transcription from RNA polymerase II promoter
ENSG00000103423	DNAJA3	GO:0007005	mitochondrion organization
ENSG00000103423	DNAJA3	GO:0008219	cell death
ENSG00000103423	DNAJA3	GO:0006915	apoptotic process
ENSG00000103423	DNAJA3	GO:0033256	I-kappaB/NF-kappaB complex
ENSG00000103423	DNAJA3	GO:0008385	IkappaB kinase complex
ENSG00000103423	DNAJA3	GO:0019897	extrinsic to plasma membrane
ENSG00000103423	DNAJA3	GO:0042645	mitochondrial nucleoid
ENSG00000103423	DNAJA3	GO:0031594	neuromuscular junction
ENSG00000103423	DNAJA3	GO:0005884	actin filament
ENSG00000103423	DNAJA3	GO:0045211	postsynaptic membrane
ENSG00000103423	DNAJA3	GO:0005759	mitochondrial matrix
ENSG00000103423	DNAJA3	GO:0030054	cell junction
ENSG00000103423	DNAJA3	GO:0005829	cytosol
ENSG00000103423	DNAJA3	GO:0005737	cytoplasm
ENSG00000103423	DNAJA3	GO:0005634	nucleus
ENSG00000103423	DNAJA3	GO:0005739	mitochondrion
ENSG00000103423	DNAJA3	GO:0005133	interferon-gamma receptor binding
ENSG00000103423	DNAJA3	GO:0051059	NF-kappaB binding
ENSG00000103423	DNAJA3	GO:0030971	receptor tyrosine kinase binding
ENSG00000103423	DNAJA3	GO:0005083	small GTPase regulator activity
ENSG00000103423	DNAJA3	GO:0008134	transcription factor binding
ENSG00000103423	DNAJA3	GO:0031072	heat shock protein binding
ENSG00000103423	DNAJA3	GO:0019901	protein kinase binding
ENSG00000103423	DNAJA3	GO:0051082	unfolded protein binding
ENSG00000103423	DNAJA3	GO:0046872	metal ion binding
ENSG00000103423	DNAJA3	GO:0005524	ATP binding
ENSG00000103423	DNAJA3	GO:0005515	protein binding
ENSG00000103423	DNAJA3	GO:0030544	Hsp70 protein binding
ENSG00000103423	DNAJA3
ENSG00000103479	RBL2	GO:0051726	regulation of cell cycle
ENSG00000103479	RBL2	GO:0006357	regulation of transcription from RNA polymerase II promoter
ENSG00000103479	RBL2	GO:0007049	cell cycle
ENSG00000103479	RBL2	GO:0005667	transcription factor complex
ENSG00000103479	RBL2	GO:0005634	nucleus
ENSG00000103479	RBL2	GO:0043550	regulation of lipid kinase activity
ENSG00000103479	RBL2	GO:0016568	chromatin modification
ENSG00000103479	RBL2	GO:0000278	mitotic cell cycle
ENSG00000103479	RBL2	GO:0006351	transcription, DNA-templated
ENSG00000103479	RBL2	GO:0005654	nucleoplasm
ENSG00000103479	RBL2	GO:0005730	nucleolus
ENSG00000103479	RBL2	GO:0005737	cytoplasm
ENSG00000103479	RBL2	GO:0003677	DNA binding
ENSG00000103479	RBL2	GO:0005515	protein binding
ENSG00000103512	NOMO1	GO:0008150	biological_process
ENSG00000103512	NOMO1	GO:0005575	cellular_component
ENSG00000103512	NOMO1	GO:0016021	integral to membrane
ENSG00000103512	NOMO1	GO:0030246	carbohydrate binding
ENSG00000103512	NOMO1	GO:0003674	molecular_function
ENSG00000103512	NOMO1
ENSG00000104808	DHDH	GO:0042843	D-xylose catabolic process
ENSG00000104808	DHDH	GO:0005975	carbohydrate metabolic process
ENSG00000104808	DHDH	GO:0047837	D-xylose 1-dehydrogenase (NADP+) activity
ENSG00000104808	DHDH	GO:0008746	NAD(P)+ transhydrogenase activity
ENSG00000104808	DHDH	GO:0047115	trans-1,2-dihydrobenzene-1,2-diol dehydrogenase activity
ENSG00000104808	DHDH	GO:0009055	electron carrier activity
ENSG00000104808	DHDH	GO:0016491	oxidoreductase activity
ENSG00000104808	DHDH
ENSG00000104870	FCGRT	GO:0038094	Fc-gamma receptor signaling pathway
ENSG00000104870	FCGRT	GO:0002416	IgG immunoglobulin transcytosis in epithelial cells mediated by FcRn immunoglobulin receptor
ENSG00000104870	FCGRT	GO:0019882	antigen processing and presentation
ENSG00000104870	FCGRT	GO:0006955	immune response
ENSG00000104870	FCGRT	GO:0016020	membrane
ENSG00000104870	FCGRT	GO:0005886	plasma membrane
ENSG00000104870	FCGRT	GO:0016021	integral to membrane
ENSG00000104870	FCGRT	GO:0019770	IgG receptor activity
ENSG00000104870	FCGRT	GO:0030881	beta-2-microglobulin binding
ENSG00000104870	FCGRT	GO:0019864	IgG binding
ENSG00000104870	FCGRT	GO:0003823	antigen binding
ENSG00000104870	FCGRT	GO:0005515	protein binding
ENSG00000104870	FCGRT
ENSG00000105298	CACTIN	GO:0032717	negative regulation of interleukin-8 production
ENSG00000105298	CACTIN	GO:0032688	negative regulation of interferon-beta production
ENSG00000105298	CACTIN	GO:0060339	negative regulation of type I interferon-mediated signaling pathway
ENSG00000105298	CACTIN	GO:0034122	negative regulation of toll-like receptor signaling pathway
ENSG00000105298	CACTIN	GO:0031665	negative regulation of lipopolysaccharide-mediated signaling pathway
ENSG00000105298	CACTIN	GO:0032720	negative regulation of tumor necrosis factor production
ENSG00000105298	CACTIN	GO:0071356	cellular response to tumor necrosis factor
ENSG00000105298	CACTIN	GO:0071347	cellular response to interleukin-1
ENSG00000105298	CACTIN	GO:0071222	cellular response to lipopolysaccharide
ENSG00000105298	CACTIN	GO:0000398	mRNA splicing, via spliceosome
ENSG00000105298	CACTIN	GO:0032088	negative regulation of NF-kappaB transcription factor activity
ENSG00000105298	CACTIN	GO:0001933	negative regulation of protein phosphorylation
ENSG00000105298	CACTIN	GO:0007275	multicellular organismal development
ENSG00000105298	CACTIN	GO:0045087	innate immune response
ENSG00000105298	CACTIN	GO:0071013	catalytic step 2 spliceosome
ENSG00000105298	CACTIN	GO:0005634	nucleus
ENSG00000105298	CACTIN	GO:0005515	protein binding
ENSG00000105298	CACTIN
ENSG00000105705	SUGP1	GO:0006396	RNA processing
ENSG00000105705	SUGP1	GO:0003723	RNA binding
ENSG00000105705	SUGP1	GO:0000398	mRNA splicing, via spliceosome
ENSG00000105705	SUGP1	GO:0008380	RNA splicing
ENSG00000105705	SUGP1	GO:0010467	gene expression
ENSG00000105705	SUGP1	GO:0005681	spliceosomal complex
ENSG00000105705	SUGP1	GO:0005654	nucleoplasm
ENSG00000105705	SUGP1	GO:0005634	nucleus
ENSG00000105705	SUGP1	GO:0003676	nucleic acid binding
ENSG00000105705	SUGP1	GO:0005515	protein binding
ENSG00000105705	SUGP1
ENSG00000105793	GTPBP10	GO:0015684	ferrous iron transport
ENSG00000105793	GTPBP10	GO:0016021	integral to membrane
ENSG00000105793	GTPBP10	GO:0015093	ferrous iron transmembrane transporter activity
ENSG00000105793	GTPBP10	GO:0005525	GTP binding
ENSG00000105793	GTPBP10	GO:0003924	GTPase activity
ENSG00000105793	GTPBP10	GO:0000287	magnesium ion binding
ENSG00000105793	GTPBP10	GO:0042254	ribosome biogenesis
ENSG00000105793	GTPBP10	GO:0005730	nucleolus
ENSG00000105793	GTPBP10	GO:0005694	chromosome
ENSG00000105793	GTPBP10	GO:0005739	mitochondrion
ENSG00000105879	CBLL1	GO:0045807	positive regulation of endocytosis
ENSG00000105879	CBLL1	GO:0007162	negative regulation of cell adhesion
ENSG00000105879	CBLL1	GO:0030335	positive regulation of cell migration
ENSG00000105879	CBLL1	GO:0016337	cell-cell adhesion
ENSG00000105879	CBLL1	GO:0016567	protein ubiquitination
ENSG00000105879	CBLL1	GO:0000151	ubiquitin ligase complex
ENSG00000105879	CBLL1	GO:0004842	ubiquitin-protein ligase activity
ENSG00000105879	CBLL1	GO:0003676	nucleic acid binding
ENSG00000105879	CBLL1	GO:0008270	zinc ion binding
ENSG00000105879	CBLL1	GO:0005515	protein binding
ENSG00000105879	CBLL1	GO:0042802	identical protein binding
ENSG00000105879	CBLL1
ENSG00000106771	TMEM245	GO:0008150	biological_process
ENSG00000106771	TMEM245	GO:0016021	integral to membrane
ENSG00000106771	TMEM245	GO:0003674	molecular_function
ENSG00000106771	TMEM245
ENSG00000107290	SETX	GO:0005524	ATP binding
ENSG00000107290	SETX	GO:0006369	termination of RNA polymerase II transcription
ENSG00000107290	SETX	GO:0032508	DNA duplex unwinding
ENSG00000107290	SETX	GO:0008219	cell death
ENSG00000107290	SETX	GO:0007623	circadian rhythm
ENSG00000107290	SETX	GO:0006302	double-strand break repair
ENSG00000107290	SETX	GO:0006396	RNA processing
ENSG00000107290	SETX	GO:0005654	nucleoplasm
ENSG00000107290	SETX	GO:0005730	nucleolus
ENSG00000107290	SETX	GO:0005737	cytoplasm
ENSG00000107290	SETX	GO:0005634	nucleus
ENSG00000107290	SETX	GO:0003678	DNA helicase activity
ENSG00000107290	SETX	GO:0003677	DNA binding
ENSG00000107290	SETX	GO:0005515	protein binding
ENSG00000107625	DDX50	GO:0005730	nucleolus
ENSG00000107625	DDX50	GO:0005886	plasma membrane
ENSG00000107625	DDX50	GO:0005634	nucleus
ENSG00000107625	DDX50	GO:0004386	helicase activity
ENSG00000107625	DDX50	GO:0016787	hydrolase activity
ENSG00000107625	DDX50	GO:0008026	ATP-dependent helicase activity
ENSG00000107625	DDX50	GO:0003677	DNA binding
ENSG00000107625	DDX50	GO:0003676	nucleic acid binding
ENSG00000107625	DDX50	GO:0005524	ATP binding
ENSG00000107625	DDX50	GO:0003723	RNA binding
ENSG00000107625	DDX50
ENSG00000107789	MINPP1	GO:0006797	polyphosphate metabolic process
ENSG00000107789	MINPP1	GO:0043647	inositol phosphate metabolic process
ENSG00000107789	MINPP1	GO:0001503	ossification
ENSG00000107789	MINPP1	GO:0030282	bone mineralization
ENSG00000107789	MINPP1	GO:0044281	small molecule metabolic process
ENSG00000107789	MINPP1	GO:0005788	endoplasmic reticulum lumen
ENSG00000107789	MINPP1	GO:0005783	endoplasmic reticulum
ENSG00000107789	MINPP1	GO:0052826	inositol hexakisphosphate 2-phosphatase activity
ENSG00000107789	MINPP1	GO:0034417	bisphosphoglycerate 3-phosphatase activity
ENSG00000107789	MINPP1	GO:0008969	phosphohistidine phosphatase activity
ENSG00000107789	MINPP1	GO:0003993	acid phosphatase activity
ENSG00000107789	MINPP1	GO:0016791	phosphatase activity
ENSG00000107882	SUFU	GO:1901621	negative regulation of smoothened signaling pathway involved in dorsal/ventral neural tube patterning
ENSG00000107882	SUFU	GO:2000059	negative regulation of protein ubiquitination involved in ubiquitin-dependent protein catabolic process
ENSG00000107882	SUFU	GO:0042992	negative regulation of transcription factor import into nucleus
ENSG00000107882	SUFU	GO:0001947	heart looping
ENSG00000107882	SUFU	GO:0042994	cytoplasmic sequestering of transcription factor
ENSG00000107882	SUFU	GO:0021776	smoothened signaling pathway involved in spinal cord motor neuron cell fate specification
ENSG00000107882	SUFU	GO:0021775	smoothened signaling pathway involved in ventral spinal cord interneuron specification
ENSG00000107882	SUFU	GO:0043588	skin development
ENSG00000107882	SUFU	GO:0045668	negative regulation of osteoblast differentiation
ENSG00000107882	SUFU	GO:0045879	negative regulation of smoothened signaling pathway
ENSG00000107882	SUFU	GO:0001843	neural tube closure
ENSG00000107882	SUFU	GO:0007165	signal transduction
ENSG00000107882	SUFU	GO:0006355	regulation of transcription, DNA-dependent
ENSG00000107882	SUFU	GO:0043433	negative regulation of sequence-specific DNA binding transcription factor activity
ENSG00000107882	SUFU	GO:0001501	skeletal system development
ENSG00000107882	SUFU	GO:0007275	multicellular organismal development
ENSG00000107882	SUFU	GO:0006508	proteolysis
ENSG00000107882	SUFU	GO:0000122	negative regulation of transcription from RNA polymerase II promoter
ENSG00000107882	SUFU	GO:0021513	spinal cord dorsal/ventral patterning
ENSG00000107882	SUFU	GO:0007368	determination of left/right symmetry
ENSG00000107882	SUFU	GO:0005737	cytoplasm
ENSG00000107882	SUFU	GO:0072372	primary cilium
ENSG00000107882	SUFU	GO:0005634	nucleus
ENSG00000107882	SUFU	GO:0005929	cilium
ENSG00000107882	SUFU	GO:0008013	beta-catenin binding
ENSG00000107882	SUFU	GO:0008134	transcription factor binding
ENSG00000107882	SUFU	GO:0019901	protein kinase binding
ENSG00000107882	SUFU	GO:0004871	signal transducer activity
ENSG00000107882	SUFU	GO:0005515	protein binding
ENSG00000107882	SUFU	GO:0003714	transcription corepressor activity
ENSG00000108021	FAM208B
ENSG00000108821	COL1A1	GO:0034505	tooth mineralization
ENSG00000108821	COL1A1	GO:0031960	response to corticosteroid
ENSG00000108821	COL1A1	GO:0010718	positive regulation of epithelial to mesenchymal transition
ENSG00000108821	COL1A1	GO:0001957	intramembranous ossification
ENSG00000108821	COL1A1	GO:0032964	collagen biosynthetic process
ENSG00000108821	COL1A1	GO:0043589	skin morphogenesis
ENSG00000108821	COL1A1	GO:0070208	protein heterotrimerization
ENSG00000108821	COL1A1	GO:0010812	negative regulation of cell-substrate adhesion
ENSG00000108821	COL1A1	GO:0071230	cellular response to amino acid stimulus
ENSG00000108821	COL1A1	GO:0071300	cellular response to retinoic acid
ENSG00000108821	COL1A1	GO:0060325	face morphogenesis
ENSG00000108821	COL1A1	GO:0060351	cartilage development involved in endochondral bone morphogenesis
ENSG00000108821	COL1A1	GO:0071260	cellular response to mechanical stimulus
ENSG00000108821	COL1A1	GO:0060346	bone trabecula formation
ENSG00000108821	COL1A1	GO:0043434	response to peptide hormone
ENSG00000108821	COL1A1	GO:0001649	osteoblast differentiation
ENSG00000108821	COL1A1	GO:0030199	collagen fibril organization
ENSG00000108821	COL1A1	GO:0001568	blood vessel development
ENSG00000108821	COL1A1	GO:0050900	leukocyte migration
ENSG00000108821	COL1A1	GO:0001958	endochondral ossification
ENSG00000108821	COL1A1	GO:0007584	response to nutrient
ENSG00000108821	COL1A1	GO:0042542	response to hydrogen peroxide
ENSG00000108821	COL1A1	GO:0030335	positive regulation of cell migration
ENSG00000108821	COL1A1	GO:0090263	positive regulation of canonical Wnt signaling pathway
ENSG00000108821	COL1A1	GO:0030168	platelet activation
ENSG00000108821	COL1A1	GO:0007596	blood coagulation
ENSG00000108821	COL1A1	GO:0034504	protein localization to nucleus
ENSG00000108821	COL1A1	GO:0051591	response to cAMP
ENSG00000108821	COL1A1	GO:0007605	sensory perception of sound
ENSG00000108821	COL1A1	GO:0030574	collagen catabolic process
ENSG00000108821	COL1A1	GO:0030198	extracellular matrix organization
ENSG00000108821	COL1A1	GO:0048706	embryonic skeletal system development
ENSG00000108821	COL1A1	GO:0007601	visual perception
ENSG00000108821	COL1A1	GO:0071560	cellular response to transforming growth factor beta stimulus
ENSG00000108821	COL1A1	GO:0015031	protein transport
ENSG00000108821	COL1A1	GO:0022617	extracellular matrix disassembly
ENSG00000108821	COL1A1	GO:0001501	skeletal system development
ENSG00000108821	COL1A1	GO:0045893	positive regulation of transcription, DNA-dependent
ENSG00000108821	COL1A1	GO:0042060	wound healing
ENSG00000108821	COL1A1	GO:0001503	ossification
ENSG00000108821	COL1A1	GO:0071363	cellular response to growth factor stimulus
ENSG00000108821	COL1A1	GO:0009612	response to mechanical stimulus
ENSG00000108821	COL1A1	GO:0032355	response to estradiol
ENSG00000108821	COL1A1	GO:0010035	response to inorganic substance
ENSG00000108821	COL1A1	GO:0048705	skeletal system morphogenesis
ENSG00000108821	COL1A1	GO:0043588	skin development
ENSG00000108821	COL1A1	GO:0005584	collagen type I
ENSG00000108821	COL1A1	GO:0005788	endoplasmic reticulum lumen
ENSG00000108821	COL1A1	GO:0031012	extracellular matrix
ENSG00000108821	COL1A1	GO:0005581	collagen
ENSG00000108821	COL1A1	GO:0005615	extracellular space
ENSG00000108821	COL1A1	GO:0005576	extracellular region
ENSG00000108821	COL1A1	GO:0005578	proteinaceous extracellular matrix
ENSG00000108821	COL1A1	GO:0005737	cytoplasm
ENSG00000108821	COL1A1	GO:0048407	platelet-derived growth factor binding
ENSG00000108821	COL1A1	GO:0005201	extracellular matrix structural constituent
ENSG00000108821	COL1A1	GO:0042802	identical protein binding
ENSG00000108821	COL1A1	GO:0046872	metal ion binding
ENSG00000108821	COL1A1	GO:0005515	protein binding
ENSG00000108823	SGCA
ENSG00000108823	SGCA	GO:0016012	sarcoglycan complex
ENSG00000108823	SGCA	GO:0016020	membrane
ENSG00000108823	SGCA	GO:0005509	calcium ion binding
ENSG00000108823	SGCA	GO:0006936	muscle contraction
ENSG00000108823	SGCA	GO:0007517	muscle organ development
ENSG00000108823	SGCA	GO:0016010	dystrophin-associated glycoprotein complex
ENSG00000108823	SGCA	GO:0005911	cell-cell junction
ENSG00000108823	SGCA	GO:0042383	sarcolemma
ENSG00000108823	SGCA	GO:0005856	cytoskeleton
ENSG00000108823	SGCA	GO:0045121	membrane raft
ENSG00000108823	SGCA	GO:0005737	cytoplasm
ENSG00000108823	SGCA	GO:0016021	integral to membrane
ENSG00000109062	SLC9A3R1	GO:0005515	protein binding
ENSG00000109062	SLC9A3R1	GO:0097291	renal phosphate ion absorption
ENSG00000109062	SLC9A3R1	GO:0032415	regulation of sodium:hydrogen antiporter activity
ENSG00000109062	SLC9A3R1	GO:2001244	positive regulation of intrinsic apoptotic signaling pathway
ENSG00000109062	SLC9A3R1	GO:0070293	renal absorption
ENSG00000109062	SLC9A3R1	GO:0060158	phospholipase C-activating dopamine receptor signaling pathway
ENSG00000109062	SLC9A3R1	GO:0051898	negative regulation of protein kinase B signaling
ENSG00000109062	SLC9A3R1	GO:0044062	regulation of excretion
ENSG00000109062	SLC9A3R1	GO:0034635	glutathione transport
ENSG00000109062	SLC9A3R1	GO:0032782	bile acid secretion
ENSG00000109062	SLC9A3R1	GO:0032416	negative regulation of sodium:hydrogen antiporter activity
ENSG00000109062	SLC9A3R1	GO:0030643	cellular phosphate ion homeostasis
ENSG00000109062	SLC9A3R1	GO:0019933	cAMP-mediated signaling
[truncated: 4,605 more rows]
